# Supplementary material for: Single-cell combined transcriptome probes prognostic mechanisms of sialylation-related genes in cervical cancer
Source: Front Oncol. 2025 Apr 25;15:1534247. doi: 10.3389/fonc.2025.1534247 (PMC12061707; doi:10.3389/fonc.2025.1534247)
Supplement: Supplementary file 2 [file DataSheet2.xlsx]

## Sheet: Sheet1
Entrez Gene ID	Gene Symbol	Pathway name			Note
6482	ST3GAL1	1,2,3,5,6,7,8,10			1. REACTOME_SIALIC_ACID_METABOLISM
6483	ST3GAL2	1,2,3,5,6,7,8,11			2. KEGG_O_GLYCAN_BIOSYNTHESIS
55808	ST6GALNAC1	1,2,5,6			3. GOBP_GANGLIOSIDE_METABOLIC_PROCESS
51046	ST8SIA3	1,3,4,5,6,8,10			4. GOMF_SIALIC_ACID_BINDING
7903	ST8SIA4	1,3,4,5,6,8			5. GOBP_SIALYLATION
8128	ST8SIA2	1,3,4,5,6,8			6. GOMF_SIALYLTRANSFERASE_ACTIVITY
6487	ST3GAL3	1,3,5,6,7,8			7. GOBP_KERATAN_SULFATE_METABOLIC_PROCESS
256435	ST6GALNAC3	1,3,5,6,8			8. GOBP_GANGLIOSIDE_BIOSYNTHETIC_PROCESS
27090	ST6GALNAC4	1,3,5,6,8			9. GOBP_GANGLIOSIDE_CATABOLIC_PROCESS
30815	ST6GALNAC6	1,3,5,6,8			10. GOBP_PROTEIN_SIALYLATION
338596	ST8SIA6	1,3,5,6,8			11. GOBP_SIALIC_ACID_TRANSPORT
81849	ST6GALNAC5	1,3,5,6,8			12. GOMF_GANGLIOSIDE_BINDING
8869	ST3GAL5	1,3,5,6,8			13. GOMF_SIALIC_ACID_TRANSMEMBRANE_TRANSPORTER_ACTIVITY
10825	NEU3	1,3,9
129807	NEU4	1,3,9
4758	NEU1	1,3,9
4759	NEU2	1,3,9
6484	ST3GAL4	1,5,6,7,10
10402	ST3GAL6	1,5,6,7
10610	ST6GALNAC2	1,5,6,10
6480	ST6GAL1	1,5,6,10
29906	ST8SIA5	1,5,6
6489	ST8SIA1	1,5,6
84620	ST6GAL2	1,5,6
2720	GLB1	1,7
26503	SLC17A5	1,11,13
10020	GNE	1
10559	SLC35A1	1
140838	NANP	1
54187	NANS	1
5476	CTSA	1
55907	CMAS	1
80896	NPL	1
9334	B4GALT5	2,3,8
11226	GALNT6	2
11227	GALNT5	2
114805	GALNT13	2
117248	GALNT15	2
168391	GALNTL5	2
192134	B3GNT6	2
2589	GALNT1	2
2590	GALNT2	2
2591	GALNT3	2
26290	GALNT8	2
2650	GCNT1	2
29071	C1GALT1C1	2
374378	GALNT18	2
442117	GALNTL6	2
50614	GALNT9	2
51301	GCNT4	2
51809	GALNT7	2
55568	GALNT10	2
56913	C1GALT1	2
57452	GALNT16	2
63917	GALNT11	2
64409	GALNT17	2
79623	GALNT14	2
79695	GALNT12	2
8693	GALNT4	2
9245	GCNT3	2
140873	C20orf173	3,5,6,8
2583	B4GALNT1	3,8
8705	B3GALT4	3,8
9331	B4GALT6	3,8
2760	GM2A	3,9
3073	HEXA	3,9
3074	HEXB	3,9
20	ABCA2	3
3696	ITGB8	3
54982	CLN6	3
4099	MAG	4,12
100049587	SIGLEC14	4
114132	SIGLEC11	4
2219	FCN1	4
27036	SIGLEC7	4
27180	SIGLEC9	4
27181	SIGLEC8	4
284369	SIGLECL1	4
375790	AGRN	4
400709	SIGLEC16	4
6401	SELE	4
6403	SELP	4
8778	SIGLEC5	4
89790	SIGLEC10	4
89858	SIGLEC12	4
933	CD22	4
9370	ADIPOQ	4
945	CD33	4
946	SIGLEC6	4
10331	B3GNT3	7
10678	B3GNT2	7
11041	B4GAT1	7
11046	SLC35D2	7
23563	CHST5	7
2799	GNS	7
4166	CHST6	7
79369	B3GNT4	7
8534	CHST1	7
8702	B4GALT4	7
93010	B3GNT7	7
9435	CHST2	7
10050	SLC17A4	11,13
10246	SLC17A2	11,13
10786	SLC17A3	11,13
6568	SLC17A1	11,13
25999	CLIP3	12
54749	EPDR1	12
5660	PSAP	12
65078	RTN4R	12
