# Supplementary material for: Single-cell combined transcriptome probes prognostic mechanisms of sialylation-related genes in cervical cancer
Source: Front Oncol. 2025 Apr 25;15:1534247. doi: 10.3389/fonc.2025.1534247 (PMC12061707; doi:10.3389/fonc.2025.1534247)
Supplement: Supplementary file 3 [file DataSheet3.xlsx]

## Sheet: 02.dif
	logFC	AveExpr	t	P.Value	adj.P.Val	B	sig
CRISP3	-8.90634	8.52471	-14.1055	3.02703e-19	6.92585e-15	33.1342	Down
PHYHIP	-4.30093	4.37326	-11.7545	3.86867e-16	4.42576e-12	26.3437	Down
THSD4	-3.07507	5.42099	-11.2206	2.16766e-15	1.6532e-11	24.6932	Down
ANO10	-2.1066	8.19937	-11.1131	3.08043e-15	1.76201e-11	24.356	Down
APOC1	3.76431	4.76193	11.0099	4.32181e-15	1.97766e-11	24.031	Up
DNA2	3.52956	5.80435	10.676	1.30473e-14	4.97537e-11	22.9692	Up
CRISP2	-5.11533	5.26962	-10.502	2.33344e-14	7.62703e-11	22.4098	Down
HAUS5	1.75895	7.46293	10.1309	8.16314e-14	2.33245e-10	21.2034	Up
RBM20	-4.35878	4.72382	-10.0898	9.38735e-14	2.33245e-10	21.0686	Down
TOPBP1	2.39225	11.1658	10.0655	1.01943e-13	2.33245e-10	20.9891	Up
SCNN1B	-5.3052	6.38088	-10.0146	1.21273e-13	2.51749e-10	20.8216	Down
MADCAM1	-1.17905	4.4032	-9.98966	1.32036e-13	2.51749e-10	20.7396	Down
ZIC2	5.52768	5.76278	9.9085	1.74244e-13	3.0667e-10	20.472	Up
DTL	3.56718	8.13821	9.80791	2.45993e-13	4.02022e-10	20.1391	Up
RBM15	0.73891	8.0256	9.76691	2.83216e-13	4.31998e-10	20.003	Up
LHPP	-1.67648	4.62478	-9.73023	3.21308e-13	4.5947e-10	19.8812	Down
KIF14	3.70745	7.27162	9.63269	4.49777e-13	5.4932e-10	19.5563	Up
C2orf54	-3.45324	7.13046	-9.62861	4.56166e-13	5.4932e-10	19.5427	Down
KNTC1	2.97383	8.62786	9.52555	6.51584e-13	7.45413e-10	19.1982	Up
CENPQ	2.97839	6.98391	9.45123	8.43259e-13	8.7699e-10	18.9489	Up
SLC5A1	-3.11268	4.93493	-9.38942	1.04544e-12	9.96649e-10	18.7411	Down
FAM3D	-6.13564	6.9254	-9.37498	1.09934e-12	1.00611e-09	18.6925	Down
WDHD1	3.09202	7.20554	9.23848	1.76997e-12	1.55757e-09	18.2319	Up
SLC22A14	-1.56424	3.3033	-9.21277	1.93648e-12	1.64098e-09	18.1449	Down
TPT1P8	-0.97556	3.63849	-9.18709	2.11859e-12	1.67298e-09	18.058	Down
POLQ	3.17598	6.20457	9.18455	2.13747e-12	1.67298e-09	18.0494	Up
CENPN	2.14707	5.84881	9.17715	2.19359e-12	1.67298e-09	18.0243	Up
ADPGK	1.24603	6.21113	9.11924	2.68735e-12	1.98344e-09	17.8279	Up
CDKN2A	3.09706	6.43391	9.05603	3.3552e-12	2.18048e-09	17.613	Up
IGSF22	-1.188	3.33584	-9.04969	3.43082e-12	2.18048e-09	17.5915	Down
EPHA1	-1.49912	4.64605	-9.04159	3.52983e-12	2.18277e-09	17.5639	Down
FAM47C	-0.743948	2.62343	-9.00181	4.06006e-12	2.41007e-09	17.4284	Down
ACTL6A	1.79743	11.6297	8.99847	4.10807e-12	2.41007e-09	17.4171	Up
GAS2L3	2.63299	6.56534	8.98218	4.35055e-12	2.43233e-09	17.3615	Up
MTUS2	-0.549716	3.31557	-8.98166	4.35863e-12	2.43233e-09	17.3598	Down
DBF4	2.19681	9.67599	8.95699	4.7544e-12	2.56199e-09	17.2756	Up
TAF2	1.22858	6.69899	8.93019	5.22552e-12	2.70128e-09	17.1841	Up
CENPI	1.06979	4.2416	8.89973	5.81825e-12	2.89395e-09	17.0801	Up
RAB11B-AS1	-1.77858	4.14316	-8.87784	6.28578e-12	2.99622e-09	17.0052	Down
MYBL2	2.56198	7.0185	8.84441	7.07405e-12	3.29566e-09	16.8908	Up
C18orf54	1.89904	5.41074	8.83413	7.33584e-12	3.29566e-09	16.8556	Up
AGFG2	-0.82296	2.96951	-8.83373	7.3461e-12	3.29566e-09	16.8543	Down
CRNN	-9.50932	7.85369	-8.80778	8.05239e-12	3.4762e-09	16.7654	Down
MMP28	-2.24737	4.6215	-8.78054	8.8675e-12	3.66109e-09	16.672	Down
RBMX2	0.9259	6.6998	8.77956	8.89809e-12	3.66109e-09	16.6686	Up
FAM86A	-2.70646	5.00527	-8.77758	8.9607e-12	3.66109e-09	16.6618	Down
RMI2	2.80831	9.38168	8.76702	9.30239e-12	3.71438e-09	16.6256	Up
C17orf59	-1.11013	3.45927	-8.76032	9.52561e-12	3.71438e-09	16.6026	Down
PLA2G4F	-3.10333	4.17056	-8.75546	9.69125e-12	3.71438e-09	16.5859	Down
TBC1D15	1.72387	6.23941	8.75071	9.85548e-12	3.71438e-09	16.5696	Up
DDIAS	3.46895	5.32475	8.74722	9.97836e-12	3.71438e-09	16.5576	Up
ODF3L2	-0.990963	3.01613	-8.74357	1.01081e-11	3.71438e-09	16.5451	Down
LIN9	0.90508	4.05018	8.7203	1.09776e-11	3.8641e-09	16.4652	Up
FANCI	1.91319	7.24942	8.70557	1.1566e-11	4.00955e-09	16.4146	Up
GPR19	2.15106	3.15393	8.68311	1.25258e-11	4.27748e-09	16.3373	Up
UHRF1	2.82983	10.4692	8.63975	1.46112e-11	4.91625e-09	16.1881	Up
RSRC1	1.87778	6.31062	8.63273	1.49803e-11	4.96737e-09	16.164	Up
ATAD2	2.57463	8.12712	8.59776	1.69632e-11	5.51584e-09	16.0435	Up
TMEM184C	-1.07029	7.4323	-8.55811	1.95343e-11	6.20757e-09	15.9067	Down
PROM2	-0.901166	5.20212	-8.55225	1.9946e-11	6.25157e-09	15.8865	Down
KPNA1	1.6751	7.69748	8.54423	2.05234e-11	6.34562e-09	15.8588	Up
NXNL2	-0.789575	3.81499	-8.54028	2.08148e-11	6.34991e-09	15.8452	Down
DCLRE1B	2.05338	6.6084	8.52412	2.20482e-11	6.63766e-09	15.7894	Up
EXO1	2.35257	6.18086	8.51889	2.24627e-11	6.67462e-09	15.7713	Up
LOC101930566	-0.532346	2.9237	-8.5132	2.29226e-11	6.72396e-09	15.7517	Down
SYNGR1	-2.17638	5.60916	-8.46924	2.68132e-11	7.76564e-09	15.5997	Down
RARG	-0.734742	2.51699	-8.43133	3.06982e-11	8.56555e-09	15.4686	Down
CTHRC1	5.73072	9.03383	8.40927	3.32146e-11	9.15602e-09	15.3922	Up
ST8SIA5	-0.696176	3.72713	-8.37934	3.69648e-11	1.00685e-08	15.2885	Down
LCN8	-0.520237	2.65182	-8.35578	4.02139e-11	1.08184e-08	15.2068	Down
C6orf1	-2.24746	4.2405	-8.35267	4.06635e-11	1.08184e-08	15.196	Down
ZFX	0.791034	6.14793	8.33291	4.36422e-11	1.14774e-08	15.1274	Up
ASAP1	1.56901	6.35335	8.32643	4.46657e-11	1.16131e-08	15.105	Up
HOXC5	-0.876201	3.14209	-8.31648	4.62855e-11	1.1795e-08	15.0704	Down
CABLES2	2.60754	6.77164	8.31547	4.6453e-11	1.1795e-08	15.0669	Up
KIF4A	2.8898	7.82881	8.31273	4.69119e-11	1.1795e-08	15.0574	Up
GABPB1	1.97367	6.4975	8.29695	4.96376e-11	1.2174e-08	15.0026	Up
SCNN1G	-2.09642	5.20552	-8.29484	5.00155e-11	1.2174e-08	14.9953	Down
PSIP1	1.59474	7.55785	8.26341	5.59768e-11	1.34816e-08	14.8861	Up
TICRR	1.65574	4.57734	8.25171	5.83724e-11	1.39121e-08	14.8454	Up
CDC7	2.99521	9.19989	8.24631	5.95141e-11	1.4038e-08	14.8267	Up
TCAM1P	4.63522	5.79602	8.23818	6.12746e-11	1.43058e-08	14.7984	Up
INPP5J	-0.742538	2.11438	-8.22536	6.41562e-11	1.46875e-08	14.7538	Down
POU5F1B	-1.01781	4.61215	-8.21813	6.58433e-11	1.49158e-08	14.7286	Down
CSE1L	1.64547	10.4615	8.20175	6.98292e-11	1.55116e-08	14.6716	Up
GMEB2	1.37056	6.15173	8.18536	7.40587e-11	1.62855e-08	14.6146	Up
KIFC1	2.39615	6.24258	8.18282	7.47366e-11	1.62855e-08	14.6058	Up
FBXO5	2.88375	7.2751	8.16439	7.98504e-11	1.71321e-08	14.5416	Up
RBPMS-AS1	-1.19116	4.69548	-8.16345	8.01194e-11	1.71321e-08	14.5383	Down
ZCWPW1	1.3474	3.38078	8.14951	8.42336e-11	1.7845e-08	14.4897	Up
GATSL3	-2.2468	4.1653	-8.14578	8.53676e-11	1.79194e-08	14.4768	Down
CDCA2	2.30732	6.54034	8.13542	8.86047e-11	1.84298e-08	14.4407	Up
C1orf177	-4.74259	5.68908	-8.12843	9.08607e-11	1.87288e-08	14.4163	Down
MYNN	1.10311	5.4218	8.11497	9.53635e-11	1.94814e-08	14.3694	Up
C5orf34	2.87115	5.97896	8.09635	1.01966e-10	2.04737e-08	14.3044	Up
IFI30	2.12944	9.89578	8.09556	1.02255e-10	2.04737e-08	14.3017	Up
SH3PXD2A-AS1	-3.20003	4.89456	-8.0938	1.02905e-10	2.04737e-08	14.2955	Down
ZNF626	-0.887726	3.80892	-8.08423	1.06509e-10	2.08687e-08	14.2621	Down
MELK	2.77451	11.6699	8.08369	1.06715e-10	2.08687e-08	14.2603	Up
TRIP13	2.89551	8.57398	8.08106	1.07729e-10	2.08884e-08	14.2511	Up
SPAG5	3.16964	6.57756	8.07723	1.09224e-10	2.10004e-08	14.2377	Up
USP18	2.39279	7.13234	8.05723	1.17371e-10	2.20969e-08	14.1679	Up
SENP5	0.979404	5.7642	8.0572	1.17385e-10	2.20969e-08	14.1678	Up
TOLLIP	-1.19353	4.95287	-8.05614	1.17832e-10	2.20969e-08	14.1641	Down
SLC35C1	-1.44249	6.80782	-8.05389	1.1879e-10	2.20969e-08	14.1563	Down
SNORA68	-2.64176	6.28944	-8.05115	1.19969e-10	2.21362e-08	14.1467	Down
CTTNBP2	-3.08399	7.04947	-8.03839	1.25607e-10	2.28086e-08	14.1022	Down
LOC100132078	-0.553953	2.15934	-8.01152	1.38361e-10	2.46918e-08	14.0083	Down
ARHGAP11B	2.53218	4.43634	8.00982	1.39215e-10	2.46918e-08	14.0024	Up
LOC100129476	-0.574543	2.96902	-7.98349	1.53063e-10	2.68603e-08	13.9104	Down
MYL5	-2.22799	3.97138	-7.98218	1.53789e-10	2.68603e-08	13.9058	Down
CTA-384D8.35	3.90332	4.69404	7.97073	1.60263e-10	2.76881e-08	13.8658	Up
HLTF	2.77469	10.8017	7.96955	1.60949e-10	2.76881e-08	13.8616	Up
RNPS1	0.921802	10.4214	7.96226	1.65233e-10	2.80006e-08	13.8361	Up
CA9	4.19221	5.60407	7.96033	1.66387e-10	2.80006e-08	13.8294	Up
BRIP1	1.78491	5.56761	7.96024	1.66437e-10	2.80006e-08	13.8291	Up
NUF2	3.20287	9.93097	7.94618	1.75092e-10	2.92417e-08	13.7799	Up
RPL18AP16	-1.14407	10.0803	-7.94367	1.76684e-10	2.92936e-08	13.7711	Down
SLURP1	-4.88766	5.25278	-7.93713	1.80898e-10	2.93043e-08	13.7483	Down
MASTL	1.84252	9.44689	7.93633	1.81422e-10	2.93043e-08	13.7455	Up
MBLAC1	-0.723729	4.69449	-7.93233	1.84056e-10	2.93043e-08	13.7315	Down
LSG1	1.84604	8.52138	7.92698	1.87646e-10	2.96092e-08	13.7127	Up
RFC4	3.14849	10.3009	7.91671	1.94723e-10	3.05155e-08	13.6768	Up
ANKRD32	1.15771	6.32327	7.91403	1.9662e-10	3.06031e-08	13.6674	Up
USP5	-1.65289	4.61818	-7.90721	2.01513e-10	3.11528e-08	13.6436	Down
HSD3B7	-2.07315	3.51986	-7.88708	2.16692e-10	3.32745e-08	13.5731	Down
CACNA1S	-0.776783	3.67079	-7.87722	2.24542e-10	3.42501e-08	13.5386	Down
ZWILCH	2.4083	8.18987	7.86858	2.31656e-10	3.51012e-08	13.5083	Up
NCAPG2	2.25854	9.19852	7.84083	2.56076e-10	3.82942e-08	13.4111	Up
PARP2	1.49681	8.81822	7.82362	2.72496e-10	4.02239e-08	13.3508	Up
RP11-120K24.5	-0.871595	3.73895	-7.8217	2.74391e-10	4.02441e-08	13.344	Down
RP11-285E9.5	-0.72698	3.44872	-7.81977	2.76311e-10	4.02674e-08	13.3373	Down
TMEM194A	1.83941	5.30761	7.80902	2.87254e-10	4.10657e-08	13.2996	Up
WWC2-AS2	-0.547273	2.21154	-7.80826	2.88042e-10	4.10657e-08	13.2969	Down
IPO9	0.878254	5.72852	7.80433	2.92162e-10	4.10657e-08	13.2831	Up
BMP8B	1.09355	3.45695	7.80293	2.93641e-10	4.10657e-08	13.2782	Up
ACOX2	-2.54866	3.87194	-7.79992	2.96854e-10	4.10657e-08	13.2677	Down
CTRB1	-0.6433	2.84219	-7.79891	2.97942e-10	4.10657e-08	13.2641	Down
SIRT6	-0.64387	4.95758	-7.77005	3.30704e-10	4.53084e-08	13.1629	Down
RP11-218F4.1	-0.546993	2.62322	-7.76432	3.37622e-10	4.59809e-08	13.1428	Down
CRYL1	-2.32554	7.32463	-7.7581	3.45301e-10	4.67484e-08	13.121	Down
KLF11	0.903188	5.88406	7.73102	3.80836e-10	5.09563e-08	13.0259	Up
LOC101929336	0.694151	5.62547	7.71518	4.03289e-10	5.27271e-08	12.9703	Up
LOC101928869	-0.62865	3.00456	-7.70497	4.18475e-10	5.44017e-08	12.9345	Down
NUP133	0.628619	7.0537	7.70059	4.2516e-10	5.46626e-08	12.9191	Up
FNDC3B	2.34008	7.18738	7.70052	4.2526e-10	5.46626e-08	12.9189	Up
ESR1	-0.571148	3.35146	-7.6986	4.28233e-10	5.47373e-08	12.9121	Down
LOC643355	-0.54184	2.48043	-7.67567	4.65286e-10	5.81735e-08	12.8316	Down
CPEB2	-1.1062	5.68884	-7.67414	4.67868e-10	5.81783e-08	12.8262	Down
THAP8	-1.80812	3.61538	-7.67144	4.7246e-10	5.84318e-08	12.8167	Down
CHMP6	-2.55316	5.72627	-7.66887	4.76876e-10	5.86609e-08	12.8077	Down
CCDC138	1.48669	5.1862	7.66566	4.82455e-10	5.90298e-08	12.7964	Up
DTX3L	1.63461	11.0791	7.65328	5.04568e-10	6.04425e-08	12.7529	Up
ZG16B	-4.74382	6.38311	-7.65184	5.0722e-10	6.04438e-08	12.7478	Down
MCM2	2.61098	10.9495	7.63972	5.29961e-10	6.21821e-08	12.7053	Up
LRR1	1.33539	5.50294	7.6312	5.46585e-10	6.28435e-08	12.6753	Up
GREB1	-1.70993	4.35948	-7.62227	5.64544e-10	6.39444e-08	12.6439	Down
RIBC2	2.13667	5.48915	7.62078	5.67612e-10	6.39752e-08	12.6386	Up
BORA	2.04847	8.1838	7.60569	5.995e-10	6.691e-08	12.5856	Up
NUP85	1.19553	10.6038	7.59634	6.20152e-10	6.88226e-08	12.5527	Up
MCM8	1.03035	4.67299	7.59523	6.22652e-10	6.88226e-08	12.5488	Up
NDUFV2-AS1	-0.828115	3.86367	-7.59142	6.3131e-10	6.91118e-08	12.5354	Down
CXCR2	-3.24395	6.86709	-7.58828	6.3854e-10	6.93566e-08	12.5244	Down
UGT2A1	-0.89565	3.07994	-7.58782	6.39608e-10	6.93566e-08	12.5227	Down
CDK2	0.79486	4.64275	7.5832	6.50405e-10	7.01947e-08	12.5065	Up
BC045805	-0.56898	3.46756	-7.57275	6.7552e-10	7.25629e-08	12.4697	Down
FAM72A	3.11643	9.00046	7.56978	6.82817e-10	7.3004e-08	12.4593	Up
EPHX2	-3.08836	4.98522	-7.56274	7.0048e-10	7.40203e-08	12.4345	Down
MCM6	1.46068	7.77422	7.56213	7.02028e-10	7.40203e-08	12.4324	Up
NUP155	2.08752	9.21951	7.55502	7.20349e-10	7.52583e-08	12.4074	Up
ITPR2	-1.16981	4.95692	-7.5404	7.5958e-10	7.89963e-08	12.3559	Down
AR	-2.52205	5.28395	-7.53016	7.88294e-10	8.1244e-08	12.3199	Down
DSCC1	1.10393	5.45227	7.5115	8.43503e-10	8.61579e-08	12.2542	Up
ZNF367	2.57844	8.10077	7.50789	8.54615e-10	8.65203e-08	12.2415	Up
BLM	2.19406	7.49064	7.50524	8.62877e-10	8.69719e-08	12.2322	Up
NCAPH	1.6788	7.10189	7.49515	8.95038e-10	8.86514e-08	12.1966	Up
LOC541472	-0.743788	2.63831	-7.49197	9.05428e-10	8.92939e-08	12.1854	Down
LOC101927876	-0.50126	2.47831	-7.48961	9.1321e-10	8.96749e-08	12.1771	Down
CDC25C	0.869166	3.49427	7.48693	9.22126e-10	8.99773e-08	12.1677	Up
SNRNP48	1.47047	8.10515	7.48633	9.24155e-10	8.99773e-08	12.1656	Up
CCP110	0.692875	5.98439	7.48172	9.39739e-10	9.07784e-08	12.1493	Up
HIST1H3A	1.24944	3.3139	7.48155	9.40318e-10	9.07784e-08	12.1487	Up
ZNF506	-1.41665	5.69928	-7.47553	9.61086e-10	9.22652e-08	12.1275	Down
DYNLL1-AS1	-1.22071	4.27214	-7.47475	9.63784e-10	9.22652e-08	12.1248	Down
SAA3P	-0.665451	3.25871	-7.45137	1.04913e-09	1.00017e-07	12.0425	Down
BCL9	-0.687973	4.21827	-7.44777	1.06294e-09	1.00913e-07	12.0298	Down
MTFR2	1.33591	5.16155	7.44206	1.08521e-09	1.02601e-07	12.0097	Up
BEND3	1.17641	7.60111	7.44092	1.08969e-09	1.02601e-07	12.0057	Up
LOC100996624	-0.677252	2.95524	-7.42489	1.15502e-09	1.07501e-07	11.9492	Down
HTR4	-0.72602	3.54515	-7.4133	1.20462e-09	1.11277e-07	11.9083	Down
RP11-429B14.4	-1.2554	3.60814	-7.39414	1.29141e-09	1.17719e-07	11.8408	Down
XRN1	1.09627	7.3044	7.39277	1.29788e-09	1.17839e-07	11.836	Up
KIAA1524	2.37139	5.58989	7.3867	1.32681e-09	1.19455e-07	11.8146	Up
MAPK10	-1.2466	4.83036	-7.38576	1.33134e-09	1.19455e-07	11.8113	Down
SMC4	1.85549	9.17318	7.38179	1.35066e-09	1.20538e-07	11.7973	Up
CBX3	1.57314	9.81701	7.37391	1.3899e-09	1.22784e-07	11.7695	Up
BBOX1	-4.82783	7.63458	-7.3598	1.46297e-09	1.28741e-07	11.7198	Down
CTC-550B14.7	-0.962744	2.74566	-7.34608	1.53773e-09	1.32268e-07	11.6714	Down
E2F1	1.48953	3.99302	7.33982	1.57311e-09	1.34301e-07	11.6493	Up
TOP2A	2.37783	8.85073	7.33809	1.58301e-09	1.34628e-07	11.6432	Up
TEN1	-1.81418	4.61563	-7.32976	1.63168e-09	1.37759e-07	11.6138	Down
MCM4	1.19166	6.40173	7.32595	1.65441e-09	1.39165e-07	11.6004	Up
C1orf112	2.76251	5.08495	7.32407	1.66578e-09	1.39608e-07	11.5938	Up
CAPN5	-1.42143	4.46156	-7.30538	1.78282e-09	1.48872e-07	11.5278	Down
NCAPD3	1.52327	7.68672	7.30001	1.81794e-09	1.5016e-07	11.5089	Up
SLAMF8	2.38186	5.30825	7.29403	1.85788e-09	1.52908e-07	11.4878	Up
POLA1	2.01996	8.89975	7.28595	1.9133e-09	1.56905e-07	11.4593	Up
TMEM229B	-1.04336	3.20444	-7.27913	1.96129e-09	1.59129e-07	11.4353	Down
USP1	1.89759	10.5865	7.26827	2.04029e-09	1.63679e-07	11.3969	Up
KIAA0101	1.44239	9.99889	7.26768	2.04463e-09	1.63679e-07	11.3949	Up
DEPDC1	2.3364	6.14805	7.2675	2.04598e-09	1.63679e-07	11.3942	Up
TTC22	-1.00529	4.44922	-7.25636	2.13054e-09	1.69259e-07	11.3549	Down
MVK	-0.925692	4.47212	-7.24563	2.21526e-09	1.73579e-07	11.3171	Down
MTHFD2	1.19287	7.11958	7.23326	2.31721e-09	1.79722e-07	11.2734	Up
EDN3	-2.71969	4.05552	-7.22466	2.39079e-09	1.83561e-07	11.2431	Down
CDC6	2.77945	5.76123	7.21524	2.47411e-09	1.88692e-07	11.2098	Up
PRC1	2.25103	11.2777	7.21129	2.5099e-09	1.89526e-07	11.1959	Up
DONSON	2.23111	9.62267	7.20802	2.53992e-09	1.90976e-07	11.1843	Up
KRT32	-1.8233	3.59155	-7.20739	2.54579e-09	1.90976e-07	11.1821	Down
NFATC1	1.01012	3.27389	7.20117	2.60403e-09	1.93443e-07	11.1601	Up
EEPD1	-0.5153	2.27196	-7.19471	2.66585e-09	1.97394e-07	11.1374	Down
POLE2	2.79947	8.04027	7.19139	2.69827e-09	1.98509e-07	11.1256	Up
LOC100506639	1.01604	6.99679	7.18828	2.72897e-09	2.00125e-07	11.1147	Up
ELAVL2	2.80017	3.99326	7.18647	2.74697e-09	2.00701e-07	11.1083	Up
CLIC3	-5.16376	6.43119	-7.18361	2.77571e-09	2.00701e-07	11.0982	Down
UGGT1	0.819722	6.95834	7.18337	2.7782e-09	2.00701e-07	11.0973	Up
SMIM5	-3.58696	7.39017	-7.17955	2.81701e-09	2.02683e-07	11.0839	Down
LRRC4	-0.776566	2.61686	-7.17333	2.88143e-09	2.06668e-07	11.0619	Down
RP11-774O3.3	-2.54256	4.23231	-7.17007	2.91582e-09	2.07994e-07	11.0504	Down
FCHSD2	1.47355	5.13502	7.16986	2.91809e-09	2.07994e-07	11.0496	Up
TMEM39A	1.67751	7.01947	7.15903	3.03526e-09	2.15006e-07	11.0114	Up
UBE2C	1.43036	10.6711	7.15766	3.0505e-09	2.15418e-07	11.0066	Up
SYCP2	2.68023	5.14899	7.15186	3.11553e-09	2.1866e-07	10.9861	Up
TMPRSS11B	-6.75643	7.94221	-7.1455	3.18842e-09	2.23092e-07	10.9637	Down
CYP27B1	2.7335	4.15067	7.1386	3.26944e-09	2.2737e-07	10.9393	Up
C3AR1	1.83241	7.29314	7.12376	3.45091e-09	2.37107e-07	10.8869	Up
IRF2BP1	-2.01435	4.93157	-7.11629	3.5459e-09	2.41458e-07	10.8605	Down
MIR155	3.43209	5.54836	7.11516	3.56053e-09	2.41458e-07	10.8565	Up
FUT3	-1.75024	5.6971	-7.10981	3.6305e-09	2.44397e-07	10.8376	Down
LOC101928844	-0.769843	3.20879	-7.10891	3.64246e-09	2.44397e-07	10.8344	Down
TOM1	-2.82336	4.11075	-7.09554	3.82394e-09	2.55078e-07	10.7873	Down
AIM2	4.83243	5.95824	7.09261	3.86495e-09	2.55578e-07	10.7769	Up
DUOX1	-1.80058	6.12223	-7.09132	3.8832e-09	2.56045e-07	10.7723	Down
PTCRA	-1.25203	3.70075	-7.08523	3.97013e-09	2.60657e-07	10.7509	Down
ATP13A3	1.63701	7.46868	7.08483	3.97593e-09	2.60657e-07	10.7494	Up
IL17C	-2.15538	6.01608	-7.07904	4.06061e-09	2.64692e-07	10.729	Down
CGNL1	-2.35573	4.70957	-7.07513	4.11879e-09	2.67721e-07	10.7152	Down
RP1-118J21.25	-0.711077	5.27224	-7.07403	4.13537e-09	2.68038e-07	10.7113	Down
C15orf59	-1.95083	4.88083	-7.06819	4.22409e-09	2.72601e-07	10.6907	Down
SNX10	2.81514	7.56253	7.06783	4.22961e-09	2.72601e-07	10.6894	Up
ZNF844	-1.58172	4.48809	-7.06316	4.30223e-09	2.76503e-07	10.6729	Down
MAL	-6.34998	10.5715	-7.05927	4.36357e-09	2.7966e-07	10.6592	Down
ALS2CR12	-0.559852	3.38486	-7.05691	4.40107e-09	2.80558e-07	10.6508	Down
TMPO	1.47292	6.89808	7.05685	4.40212e-09	2.80558e-07	10.6506	Up
BRIX1	1.60424	8.46523	7.05088	4.49873e-09	2.85127e-07	10.6296	Up
TIMELESS	1.04585	5.68292	7.04945	4.52231e-09	2.8583e-07	10.6245	Up
ENDOU	-5.78739	5.63937	-7.04497	4.59653e-09	2.8972e-07	10.6087	Down
NRIP3	2.19113	4.04302	7.04203	4.64597e-09	2.90969e-07	10.5983	Up
CASC5	1.17216	4.76414	7.04055	4.67115e-09	2.90969e-07	10.5931	Up
CMC2	1.20374	10.8504	7.04003	4.67992e-09	2.90969e-07	10.5912	Up
SUOX	-1.02952	5.78533	-7.03578	4.75289e-09	2.94705e-07	10.5762	Down
LINC00092	-0.840159	3.42683	-7.02978	4.85776e-09	3.00393e-07	10.555	Down
HNRNPA1P31	-0.673165	2.85464	-7.00686	5.28043e-09	3.2339e-07	10.4741	Down
SCN1B	-0.749853	2.96575	-7.00656	5.28618e-09	3.2339e-07	10.473	Down
ACPP	-2.7343	5.51099	-7.00507	5.3149e-09	3.2428e-07	10.4678	Down
CYP4F22	-4.33976	5.10627	-7.00355	5.34453e-09	3.2522e-07	10.4624	Down
FMNL3	0.790652	3.68414	6.99885	5.4367e-09	3.29951e-07	10.4458	Up
SERPINB1	-2.13115	9.95726	-6.99811	5.45123e-09	3.29958e-07	10.4432	Down
ZYG11A	2.65804	4.59605	6.99071	5.60024e-09	3.36776e-07	10.417	Up
RNPEPL1	-1.78343	7.04883	-6.9902	5.61053e-09	3.36776e-07	10.4152	Down
CALU	1.17585	6.50249	6.9896	5.62274e-09	3.36776e-07	10.4131	Up
SLC15A1	-1.70487	4.62971	-6.98802	5.65521e-09	3.37836e-07	10.4075	Down
PLSCR1	1.34636	8.91268	6.98381	5.74256e-09	3.40875e-07	10.3927	Up
NLRX1	-1.70895	6.35082	-6.98342	5.75078e-09	3.40875e-07	10.3913	Down
RHOD	-2.63953	7.02845	-6.98073	5.80741e-09	3.43342e-07	10.3818	Down
GINS2	1.21833	5.02051	6.96769	6.08948e-09	3.57249e-07	10.3357	Up
HP1BP3	1.08002	9.5689	6.96549	6.13845e-09	3.57706e-07	10.328	Up
SMPD2	-1.83796	7.60084	-6.96497	6.15024e-09	3.57706e-07	10.3261	Down
GGT6	-3.36659	6.76576	-6.96454	6.1598e-09	3.57706e-07	10.3246	Down
CDC45	2.18054	6.33167	6.96169	6.22413e-09	3.60527e-07	10.3145	Up
OTUB2	-0.807636	3.23222	-6.95629	6.3476e-09	3.65827e-07	10.2955	Down
MSH6	1.143	5.51573	6.95474	6.38358e-09	3.66224e-07	10.29	Up
ZMAT5	-1.51619	3.28955	-6.94263	6.67113e-09	3.80637e-07	10.2472	Down
FLG-AS1	-1.69544	4.0161	-6.93403	6.88331e-09	3.90335e-07	10.2168	Down
TADA2B	-1.25729	6.66618	-6.93367	6.89228e-09	3.90335e-07	10.2156	Down
HOPX	-2.28614	5.96783	-6.93164	6.94336e-09	3.91291e-07	10.2084	Down
RP11-508N22.12	-0.784104	2.7316	-6.92937	7.00097e-09	3.91765e-07	10.2004	Down
DOK4	-0.75159	4.82711	-6.92929	7.00315e-09	3.91765e-07	10.2001	Down
ASPM	2.49443	7.3091	6.9241	7.13674e-09	3.97296e-07	10.1818	Up
PEX11G	-2.17676	6.21932	-6.92068	7.2261e-09	4.00323e-07	10.1697	Down
SNX11	-0.88646	7.70661	-6.91793	7.29876e-09	4.03371e-07	10.16	Down
CBR3-AS1	-0.763255	2.85569	-6.91438	7.39376e-09	4.07637e-07	10.1474	Down
PLA2G7	3.71347	4.82067	6.91079	7.49081e-09	4.11995e-07	10.1348	Up
SLC7A7	2.91641	3.91498	6.89984	7.79564e-09	4.27608e-07	10.0961	Up
TFDP2	1.12223	6.70656	6.8986	7.83077e-09	4.27608e-07	10.0917	Up
LOC101929372	-0.770779	2.90103	-6.89486	7.93806e-09	4.31408e-07	10.0785	Down
BCL7A	1.25454	2.78218	6.8893	8.10056e-09	4.38158e-07	10.0588	Up
GOLT1B	1.30476	10.1747	6.88791	8.1415e-09	4.39334e-07	10.054	Up
SLC36A4	1.61471	5.85669	6.8792	8.40386e-09	4.50499e-07	10.0232	Up
COQ10A	2.15708	5.01156	6.86757	8.76734e-09	4.67591e-07	9.98209	Up
CCDC88A	0.98899	4.15354	6.86504	8.84824e-09	4.70809e-07	9.97318	Up
CNTLN	1.32765	3.89338	6.8582	9.07144e-09	4.8045e-07	9.94901	Up
NNAT	-0.753312	3.74623	-6.85729	9.10135e-09	4.80921e-07	9.94582	Down
PCGF6	1.94991	6.71758	6.85339	9.23166e-09	4.85844e-07	9.93202	Up
CENPO	1.65259	4.67952	6.85323	9.23698e-09	4.85844e-07	9.93146	Up
C11orf30	0.824526	5.41673	6.85128	9.30274e-09	4.87063e-07	9.92458	Up
POU5F1	-0.74255	4.59744	-6.84053	9.67409e-09	4.98521e-07	9.88661	Down
SLC46A2	-3.01454	3.67224	-6.83753	9.78029e-09	5.01733e-07	9.87601	Down
LOC81691	1.65962	5.16398	6.83529	9.86035e-09	5.03558e-07	9.8681	Up
EZH2	2.10588	10.4868	6.82062	1.04011e-08	5.28836e-07	9.81631	Up
BRCA1	0.788587	5.04506	6.81446	1.06368e-08	5.39625e-07	9.79456	Up
TTC31	1.28963	7.25896	6.81309	1.06904e-08	5.39946e-07	9.78969	Up
UNC5CL	2.14949	4.53446	6.81009	1.08077e-08	5.44668e-07	9.7791	Up
LOC100996643	2.19357	6.63385	6.80468	1.10225e-08	5.54271e-07	9.76001	Up
CDC25A	1.16963	5.13936	6.8037	1.10619e-08	5.54271e-07	9.75655	Up
ROGDI	-1.25981	6.49381	-6.80348	1.10709e-08	5.54271e-07	9.75576	Down
SAMD5	-1.47862	4.4484	-6.79622	1.13673e-08	5.66632e-07	9.73012	Down
SPINK5	-5.84797	10.522	-6.78601	1.17974e-08	5.85518e-07	9.6941	Down
PKMYT1	2.55575	5.12892	6.78078	1.20244e-08	5.94208e-07	9.6756	Up
FUT6	-0.684791	4.21233	-6.77776	1.21573e-08	5.99391e-07	9.66495	Down
CPSF6	1.29289	8.76907	6.77668	1.22051e-08	5.99391e-07	9.66114	Up
NEDD4	1.79388	8.67686	6.77605	1.22333e-08	5.99391e-07	9.6589	Up
SLC39A5	-0.908395	2.98444	-6.76962	1.25225e-08	6.10102e-07	9.63623	Down
CCDC124	-0.817219	3.83769	-6.7694	1.25327e-08	6.10102e-07	9.63544	Down
SYNGR3	4.00403	5.65877	6.7686	1.25696e-08	6.10597e-07	9.63259	Up
ZNF551	-0.543241	3.26822	-6.76669	1.26571e-08	6.12842e-07	9.62585	Down
MKI67	2.18262	7.5154	6.76642	1.26693e-08	6.12842e-07	9.62492	Up
MGC16275	-0.708681	4.01647	-6.76465	1.27512e-08	6.14207e-07	9.61867	Down
MYZAP	-3.87637	6.94133	-6.76266	1.28442e-08	6.17384e-07	9.61162	Down
PRSS3P2	-3.02228	5.40041	-6.75773	1.30765e-08	6.27235e-07	9.59423	Down
MDC1	1.48517	7.04003	6.74645	1.36244e-08	6.46735e-07	9.55442	Up
CENPJ	0.999917	5.45332	6.74546	1.36736e-08	6.47728e-07	9.55092	Up
SGOL2	2.41075	8.66619	6.744	1.37468e-08	6.49848e-07	9.54574	Up
SPTLC3	-1.20048	5.15987	-6.74054	1.39206e-08	6.55501e-07	9.53355	Down
LOC100509445	2.66661	7.12424	6.74048	1.39237e-08	6.55501e-07	9.53334	Up
TSEN54	1.65878	6.20144	6.73707	1.40979e-08	6.59809e-07	9.52127	Up
FAM49B	1.05774	7.13779	6.73438	1.42363e-08	6.64748e-07	9.5118	Up
FAM219A	1.09072	7.86663	6.73346	1.4284e-08	6.65617e-07	9.50855	Up
SULT2B1	-3.57776	8.73417	-6.72503	1.47289e-08	6.80484e-07	9.4788	Down
DDO	-0.769512	2.94554	-6.72276	1.48514e-08	6.83704e-07	9.47076	Down
FOXD1	3.0983	4.96809	6.72001	1.5001e-08	6.89201e-07	9.46104	Up
GNA12	0.941099	7.65724	6.71938	1.50352e-08	6.8939e-07	9.45883	Up
ABHD10	1.91901	7.81588	6.71198	1.54457e-08	7.00963e-07	9.4327	Up
MIR7110	2.14162	8.09149	6.70237	1.59953e-08	7.19002e-07	9.39879	Up
GPR1	-1.6642	8.64991	-6.70017	1.61235e-08	7.23344e-07	9.39105	Down
CDC25B	2.66054	9.08646	6.6917	1.66284e-08	7.4362e-07	9.36114	Up
FOXRED2	0.755401	4.31951	6.6915	1.66405e-08	7.4362e-07	9.36043	Up
ZSCAN2	-0.838432	3.52011	-6.68613	1.69692e-08	7.56831e-07	9.34146	Down
CENPA	1.76728	5.16498	6.68048	1.73212e-08	7.69533e-07	9.32154	Up
ECT2	1.27436	5.72048	6.67893	1.74196e-08	7.70911e-07	9.31605	Up
DCUN1D3	-1.45192	7.42845	-6.67507	1.76654e-08	7.80279e-07	9.30245	Down
ACTR3C	-1.77249	5.69538	-6.67439	1.77098e-08	7.80731e-07	9.30002	Down
U2SURP	1.90319	8.40905	6.67055	1.79585e-08	7.90175e-07	9.28649	Up
KIF23	2.01834	6.34592	6.66847	1.80953e-08	7.94666e-07	9.27913	Up
MUC8	-0.788133	3.98957	-6.66673	1.821e-08	7.9817e-07	9.27301	Down
CST4	-0.521799	7.62334	-6.66082	1.86056e-08	8.12398e-07	9.25216	Down
GMNN	1.46877	11.1235	6.65543	1.89743e-08	8.2692e-07	9.23312	Up
COX17	1.35216	7.90718	6.65045	1.93212e-08	8.37583e-07	9.21556	Up
RP11-134G8.8	-1.3258	7.94253	-6.65034	1.93288e-08	8.37583e-07	9.21517	Down
STAT1	1.80881	8.24412	6.64519	1.96944e-08	8.50383e-07	9.197	Up
RFC3	1.41295	5.08613	6.64513	1.96986e-08	8.50383e-07	9.19679	Up
RAD51AP1	2.43333	10.3463	6.63943	2.01115e-08	8.6467e-07	9.17667	Up
CDK1	2.16715	7.7794	6.639	2.01429e-08	8.6467e-07	9.17516	Up
CCDC59	1.12426	9.32238	6.63775	2.02349e-08	8.66995e-07	9.17074	Up
REEP6	-1.89789	3.33528	-6.63384	2.05243e-08	8.77373e-07	9.15697	Down
ZNF582	-1.02285	4.51453	-6.63339	2.0558e-08	8.77373e-07	9.15537	Down
RAD54L	2.5248	6.44344	6.63294	2.05922e-08	8.77373e-07	9.15376	Up
MCM10	2.43333	6.49248	6.62998	2.08148e-08	8.8521e-07	9.14333	Up
TTC39A	-0.995196	3.44694	-6.62753	2.10009e-08	8.91467e-07	9.1347	Down
TCF19	2.12462	8.25753	6.62688	2.10513e-08	8.91949e-07	9.13238	Up
INSIG1	1.79061	6.43724	6.6123	2.21977e-08	9.31897e-07	9.08095	Up
FCGBP	-4.71987	9.27763	-6.61013	2.23737e-08	9.37563e-07	9.07329	Down
MESP2	0.912744	2.9957	6.60768	2.2574e-08	9.42508e-07	9.06464	Up
CHAF1B	1.67143	5.06871	6.60468	2.28212e-08	9.48872e-07	9.05408	Up
MLF1	3.61816	6.39265	6.60296	2.29646e-08	9.51827e-07	9.04801	Up
WDR5B	2.61447	5.61495	6.60247	2.30053e-08	9.51827e-07	9.04629	Up
WHSC1	1.31706	5.11927	6.6017	2.30702e-08	9.5279e-07	9.04356	Up
TMEM61	-1.23538	2.84437	-6.59384	2.37389e-08	9.76882e-07	9.01585	Down
ABCF3	1.4544	5.31525	6.59193	2.39043e-08	9.79776e-07	9.00911	Up
SLC16A6	-2.52358	6.67334	-6.59138	2.39525e-08	9.79776e-07	9.00716	Down
DLG2	-0.554412	3.01896	-6.59137	2.39536e-08	9.79776e-07	9.00712	Down
TPRG1	-4.95837	8.27371	-6.59106	2.39805e-08	9.79776e-07	9.00603	Down
CYSRT1	-4.9028	8.02863	-6.58986	2.40848e-08	9.82283e-07	9.00182	Down
ZNF490	-0.915966	2.89076	-6.58027	2.49396e-08	1.00816e-06	8.968	Down
MAP3K10	-1.60761	4.42252	-6.57292	2.56152e-08	1.03364e-06	8.94208	Down
CRABP2	-3.83128	9.65837	-6.56964	2.59225e-08	1.0442e-06	8.93051	Down
ZNF300P1	-3.16295	5.35677	-6.5654	2.6326e-08	1.05746e-06	8.91553	Down
VSIG2	-2.50179	3.89087	-6.5619	2.6663e-08	1.06652e-06	8.9032	Down
UBOX5	-0.618379	3.40397	-6.5619	2.6663e-08	1.06652e-06	8.9032	Down
ZBTB11	0.703966	6.77768	6.56138	2.67136e-08	1.06668e-06	8.90136	Up
CEP135	0.706953	5.54017	6.55883	2.69621e-08	1.07473e-06	8.89238	Up
PIK3CA	1.47995	5.66396	6.55714	2.71286e-08	1.07948e-06	8.88641	Up
NDOR1	-0.622828	4.16673	-6.55626	2.72156e-08	1.08106e-06	8.88331	Down
OR2F1	-0.710206	3.399	-6.55459	2.73807e-08	1.08574e-06	8.87744	Down
S100A1	-0.776469	3.16021	-6.54688	2.81597e-08	1.11277e-06	8.85024	Down
POU5F1P4	-0.67123	2.59235	-6.54612	2.82372e-08	1.11391e-06	8.84757	Down
HMMR	2.60936	8.45731	6.54415	2.84409e-08	1.12001e-06	8.8406	Up
NXPH4	1.48185	5.54457	6.54283	2.85774e-08	1.12346e-06	8.83596	Up
SIAH1	0.914323	7.39187	6.53845	2.90359e-08	1.13952e-06	8.82052	Up
DPP4	-2.04519	4.42588	-6.53433	2.94747e-08	1.15476e-06	8.80598	Down
GDF2	-0.502986	2.49506	-6.53241	2.96805e-08	1.16084e-06	8.79923	Down
HPGD	-3.77273	7.37733	-6.52838	3.01183e-08	1.17595e-06	8.78504	Down
CCND1	-2.00985	8.49454	-6.52776	3.01862e-08	1.17659e-06	8.78285	Down
SLC30A3	0.698297	2.69291	6.52704	3.02653e-08	1.17767e-06	8.78031	Up
P2RY2	-3.28265	7.01272	-6.52128	3.09063e-08	1.19854e-06	8.75999	Down
CCDC64B	-3.15193	6.08026	-6.51415	3.17176e-08	1.22377e-06	8.73487	Down
C1QC	1.90499	6.47906	6.51113	3.20674e-08	1.23311e-06	8.72423	Up
KLK11	-4.59572	9.26063	-6.50381	3.29326e-08	1.26426e-06	8.69842	Down
SF3B4	0.873138	9.10844	6.50066	3.33116e-08	1.27667e-06	8.68732	Up
FAM63A	-1.13753	8.95452	-6.49749	3.36977e-08	1.28717e-06	8.67615	Down
CDCA7	2.19042	8.20759	6.49281	3.42751e-08	1.30478e-06	8.65967	Up
AC018816.3	-0.98943	3.76826	-6.49251	3.43126e-08	1.30478e-06	8.65861	Down
MVB12A	-1.39035	7.1632	-6.49191	3.43874e-08	1.30478e-06	8.6565	Down
DSN1	1.89834	6.89489	6.48993	3.46358e-08	1.31203e-06	8.64952	Up
ARL4D	-0.92703	5.87493	-6.48946	3.46951e-08	1.31211e-06	8.64787	Down
INHBA	2.71082	5.2091	6.47973	3.59449e-08	1.35276e-06	8.61355	Up
HENMT1	3.06214	6.10831	6.47971	3.59475e-08	1.35276e-06	8.61348	Up
IQCB1	1.5239	9.46606	6.47849	3.61067e-08	1.35652e-06	8.6092	Up
RECQL	1.51391	9.94511	6.47156	3.70276e-08	1.38656e-06	8.58478	Up
PAQR7	-1.48478	7.79402	-6.47071	3.71419e-08	1.38857e-06	8.58179	Down
FAM111A	0.592661	5.38854	6.46867	3.74176e-08	1.39432e-06	8.57462	Up
TBK1	1.45849	10.84	6.46681	3.76723e-08	1.40153e-06	8.56805	Up
MCM3	2.223	9.87488	6.46411	3.80436e-08	1.41305e-06	8.55854	Up
AOC4P	-1.61708	3.66049	-6.45947	3.869e-08	1.43241e-06	8.5422	Down
PHC3	0.999786	6.02074	6.45665	3.90885e-08	1.44482e-06	8.53227	Up
LCN12	-0.850662	4.44395	-6.44351	4.09999e-08	1.50816e-06	8.48598	Down
SOSTDC1	-4.54262	7.18557	-6.44135	4.1323e-08	1.51761e-06	8.47838	Down
THUMPD3-AS1	1.29567	5.10152	6.43335	4.25407e-08	1.55982e-06	8.45022	Up
MPST	-2.13976	7.2912	-6.42953	4.31363e-08	1.57913e-06	8.43674	Down
CENPK	2.78052	10.102	6.42907	4.32071e-08	1.5792e-06	8.43515	Up
NVL	1.02004	7.75029	6.4267	4.35808e-08	1.59032e-06	8.4268	Up
ACOT9	1.94671	9.38546	6.4232	4.41397e-08	1.60333e-06	8.41445	Up
RPLP2	-0.606294	8.2077	-6.42315	4.41477e-08	1.60333e-06	8.41427	Down
RAET1E	-2.45156	3.43229	-6.42269	4.42215e-08	1.60347e-06	8.41265	Down
KIF2C	2.26457	6.20247	6.4083	4.65936e-08	1.68149e-06	8.362	Up
ZNF26	1.60831	5.53341	6.4083	4.65938e-08	1.68149e-06	8.362	Up
TGM5	-3.43572	5.47914	-6.4074	4.67462e-08	1.68433e-06	8.35883	Down
ATP2C1	1.64489	9.69206	6.40323	4.74597e-08	1.70736e-06	8.34415	Up
PLK4	1.85257	5.35899	6.39812	4.83486e-08	1.72743e-06	8.32616	Up
SAMD11	-1.42763	2.20836	-6.3981	4.83509e-08	1.72743e-06	8.32612	Down
ALKBH7	-1.29211	4.58886	-6.39788	4.83892e-08	1.72743e-06	8.32535	Down
LOC646214	0.985254	7.34422	6.39785	4.83953e-08	1.72743e-06	8.32522	Up
CENPE	2.98023	5.43845	6.39528	4.88486e-08	1.7409e-06	8.31619	Up
UPK1A	-5.6827	5.04898	-6.39425	4.90319e-08	1.74471e-06	8.31256	Down
SUPV3L1	1.65109	8.47851	6.39237	4.93676e-08	1.75393e-06	8.30594	Up
2025-03-06	0.699678	6.63833	6.38716	5.03108e-08	1.78467e-06	8.2876	Up
ZC3H18	0.691057	5.27512	6.3853	5.06514e-08	1.79397e-06	8.28106	Up
GINS1	2.26956	10.1334	6.38343	5.09971e-08	1.79664e-06	8.27447	Up
PRRG2	-1.69919	2.9129	-6.38319	5.10408e-08	1.79664e-06	8.27363	Down
C3orf70	1.79695	3.92563	6.37781	5.20475e-08	1.82926e-06	8.2547	Up
EML3	-0.952049	4.59348	-6.3769	5.22193e-08	1.82933e-06	8.25151	Down
AP3M2	1.19029	7.30071	6.36252	5.5019e-08	1.91022e-06	8.20089	Up
TIPIN	2.3873	8.15494	6.35994	5.55357e-08	1.92524e-06	8.19183	Up
CLCA4	-5.70413	9.26647	-6.35672	5.61883e-08	1.94198e-06	8.1805	Down
HMGB3P1	1.70268	4.7891	6.35498	5.65447e-08	1.95135e-06	8.17438	Up
ZFAT	1.46097	3.38308	6.3538	5.67864e-08	1.95625e-06	8.17024	Up
GAREML	0.881829	2.62109	6.35346	5.68579e-08	1.95625e-06	8.16902	Up
NSG1	-3.13425	7.91932	-6.34879	5.78298e-08	1.98373e-06	8.1526	Down
MICB	2.53586	8.68159	6.34455	5.87256e-08	2.01144e-06	8.1377	Up
TYMS	1.30007	6.57805	6.34124	5.94364e-08	2.03111e-06	8.12604	Up
SFTA2	-4.55847	5.92485	-6.34105	5.94774e-08	2.03111e-06	8.12537	Down
TCOF1	0.969195	4.87005	6.33719	6.03157e-08	2.05361e-06	8.1118	Up
CPTP	-1.41482	7.3551	-6.33624	6.05227e-08	2.05759e-06	8.10848	Down
UBA2	1.04438	9.34104	6.33422	6.097e-08	2.06972e-06	8.10135	Up
RP11-932O9.10	2.52293	5.59411	6.33319	6.11976e-08	2.07079e-06	8.09774	Up
RMI1	2.21848	9.34797	6.33285	6.12729e-08	2.07079e-06	8.09655	Up
MGLL	-2.71834	8.43261	-6.32691	6.26071e-08	2.11276e-06	8.07567	Down
PRSS27	-4.41719	5.49802	-6.31988	6.42261e-08	2.15442e-06	8.05093	Down
RP11-25I15.3	-0.581254	4.22182	-6.3195	6.43124e-08	2.15442e-06	8.04962	Down
HELLS	1.67274	6.2523	6.31635	6.50517e-08	2.176e-06	8.03855	Up
TNFAIP6	2.76623	4.35964	6.30924	6.67521e-08	2.22962e-06	8.01354	Up
S100A12	-4.74033	8.30664	-6.30868	6.68873e-08	2.23088e-06	8.01158	Down
PIGX	1.41193	6.01901	6.30462	6.78812e-08	2.26073e-06	7.99729	Up
APOD	-3.52975	6.68342	-6.30325	6.82178e-08	2.26764e-06	7.99249	Down
C1QB	2.38852	8.28127	6.29998	6.90326e-08	2.28908e-06	7.98099	Up
LOC100507487	-3.07759	4.9223	-6.29866	6.93625e-08	2.29669e-06	7.97637	Down
TP53I3	-2.41895	10.4001	-6.29586	7.00717e-08	2.31682e-06	7.96651	Down
DEK	1.37953	13.8795	6.29316	7.07622e-08	2.33291e-06	7.95701	Up
PPL	-2.28005	12.768	-6.2924	7.09558e-08	2.33593e-06	7.95436	Down
CAB39L	-1.48151	4.96067	-6.29164	7.11526e-08	2.33904e-06	7.95167	Down
FLJ23867	-2.10247	6.58428	-6.28794	7.21129e-08	2.36078e-06	7.93868	Down
ALOX12	-5.26971	7.27763	-6.2879	7.21234e-08	2.36078e-06	7.93854	Down
FAM69A	1.47618	5.28553	6.28674	7.24281e-08	2.36737e-06	7.93446	Up
MPHOSPH9	1.10179	5.79026	6.28578	7.26792e-08	2.37218e-06	7.9311	Up
CDA	-3.32467	3.7658	-6.27983	7.42644e-08	2.41359e-06	7.9102	Down
CITED4	-3.41513	4.46783	-6.27893	7.45078e-08	2.41807e-06	7.90702	Down
TUBA4B	-1.17803	6.65725	-6.27708	7.50085e-08	2.43087e-06	7.90053	Down
C6orf89	-0.606233	5.57178	-6.2748	7.56316e-08	2.44069e-06	7.89252	Down
CHEK1	1.74926	6.44508	6.27307	7.61092e-08	2.45265e-06	7.88642	Up
ZNF439	-2.23202	4.47549	-6.27075	7.6752e-08	2.46988e-06	7.87827	Down
STXBP5-AS1	-0.591523	3.2945	-6.26993	7.69788e-08	2.4737e-06	7.87541	Down
TEX35	-0.535432	3.9865	-6.2674	7.76904e-08	2.49307e-06	7.86649	Down
NUSAP1	2.28326	8.36824	6.26694	7.78186e-08	2.49368e-06	7.8649	Up
ZBED2	-4.61515	5.65675	-6.25838	8.02724e-08	2.54883e-06	7.83482	Down
RP3-334F4.1	-2.30767	6.14997	-6.25832	8.02881e-08	2.54883e-06	7.83463	Down
MED14	0.725982	5.49141	6.25821	8.03195e-08	2.54883e-06	7.83425	Up
LARS2	-1.17386	6.21908	-6.25391	8.1581e-08	2.58171e-06	7.81915	Down
TMEM132C	-2.8026	4.49799	-6.24979	8.28098e-08	2.61697e-06	7.80466	Down
CD163	2.24308	3.78921	6.24614	8.39137e-08	2.64092e-06	7.79183	Up
TEFM	1.13922	8.11156	6.24183	8.52337e-08	2.67143e-06	7.77671	Up
TANGO6	-1.38942	4.76762	-6.23775	8.65017e-08	2.70377e-06	7.7624	Down
SART3	0.867714	7.47256	6.23713	8.66974e-08	2.70619e-06	7.76021	Up
CASP8AP2	0.880083	6.49545	6.23535	8.72601e-08	2.71672e-06	7.75394	Up
MARCKSL1	2.44079	10.6772	6.23531	8.72722e-08	2.71672e-06	7.75381	Up
ROCK2	0.814842	6.94562	6.233	8.8006e-08	2.73401e-06	7.7457	Up
TMED8	0.870036	5.73854	6.23281	8.80666e-08	2.73401e-06	7.74503	Up
PRPS1	1.35027	5.7041	6.23201	8.83208e-08	2.73819e-06	7.74224	Up
TST	-2.20124	10.4579	-6.22712	8.99005e-08	2.78339e-06	7.72506	Down
ELK2AP	0.602422	4.60481	6.22525	9.05098e-08	2.79846e-06	7.71852	Up
OBFC1	-1.42354	6.1343	-6.22352	9.10812e-08	2.80854e-06	7.71242	Down
ZNF597	1.04265	3.17738	6.22108	9.18885e-08	2.82962e-06	7.70387	Up
DLEU2L	-0.510475	2.68963	-6.22016	9.21951e-08	2.83501e-06	7.70064	Down
B3GNT8	-2.13411	5.33372	-6.21952	9.24088e-08	2.83501e-06	7.6984	Down
PRIM2	0.706791	4.75415	6.21926	9.24975e-08	2.83501e-06	7.69747	Up
CEP97	1.06265	5.59867	6.21907	9.25592e-08	2.83501e-06	7.69683	Up
GREM1	4.25831	5.4645	6.21675	9.33431e-08	2.8552e-06	7.68866	Up
PDXP	1.00843	6.05326	6.21064	9.54322e-08	2.91132e-06	7.66721	Up
SUV39H1	1.15357	7.91481	6.19992	9.92102e-08	3.01852e-06	7.6296	Up
A2ML1	-3.70362	6.64184	-6.19572	1.0073e-07	3.05664e-06	7.61487	Down
FLJ46875	1.61272	4.1937	6.19481	1.01062e-07	3.06263e-06	7.61169	Up
OSGIN2	0.88944	4.36303	6.19245	1.0193e-07	3.08464e-06	7.6034	Up
FRMD4B	-0.521943	6.04067	-6.1921	1.02057e-07	3.08464e-06	7.60219	Down
RCC1	1.47269	5.95611	6.18891	1.03246e-07	3.11237e-06	7.59097	Up
CDCA8	1.88416	7.39673	6.1889	1.03247e-07	3.11237e-06	7.59097	Up
C15orf52	-3.0267	6.22234	-6.18706	1.0394e-07	3.12502e-06	7.58449	Down
RCCD1	0.660247	5.42267	6.18526	1.04617e-07	3.14125e-06	7.5782	Up
NCAPG	1.97387	9.30117	6.17999	1.06635e-07	3.19765e-06	7.55969	Up
LOC100996681	-0.798261	3.39163	-6.17748	1.07609e-07	3.22264e-06	7.55088	Down
EPS8L2	-0.68304	4.9586	-6.17532	1.08451e-07	3.23937e-06	7.54333	Down
CSRNP2	0.709309	6.35263	6.17157	1.09936e-07	3.27709e-06	7.53016	Up
LRP10	-1.04198	7.13371	-6.1714	1.1e-07	3.27709e-06	7.52959	Down
TNFSF13B	2.50821	4.32473	6.17064	1.10307e-07	3.28196e-06	7.52689	Up
SENP1	0.958631	5.06933	6.17003	1.10551e-07	3.28493e-06	7.52476	Up
PAK2	1.22584	6.7775	6.16686	1.11824e-07	3.31846e-06	7.51366	Up
SLC16A9	-3.32152	7.50833	-6.15608	1.16275e-07	3.43717e-06	7.47586	Down
IRX2	1.72511	3.9228	6.15262	1.17737e-07	3.47591e-06	7.46375	Up
LOC101927157	-0.936007	4.30096	-6.15078	1.18527e-07	3.4947e-06	7.45728	Down
LOC100506098	-1.88176	3.36341	-6.14805	1.19701e-07	3.52478e-06	7.44773	Down
MBD4	1.30897	10.8122	6.14695	1.2018e-07	3.53435e-06	7.44386	Up
DARS2	1.2638	4.40586	6.14504	1.21014e-07	3.54974e-06	7.43716	Up
GGT1	-1.75971	4.78807	-6.1414	1.22618e-07	3.59218e-06	7.42441	Down
ANKRD35	-3.04021	8.40983	-6.13255	1.2661e-07	3.69966e-06	7.39338	Down
NEK2	1.78857	6.7609	6.13018	1.27699e-07	3.72671e-06	7.38509	Up
BAD	-0.756536	3.03653	-6.12738	1.28999e-07	3.75987e-06	7.37528	Down
SSH1	0.67994	5.75996	6.12601	1.29638e-07	3.77367e-06	7.37049	Up
AURKA	1.96744	8.22454	6.1227	1.31203e-07	3.80954e-06	7.35887	Up
HOXC6	4.06053	5.28718	6.12055	1.32223e-07	3.83431e-06	7.35137	Up
ANKRD27	1.25245	10.8481	6.11917	1.32889e-07	3.84136e-06	7.34651	Up
RGS12	-0.51373	3.86528	-6.119	1.3297e-07	3.84136e-06	7.34591	Down
ZNF552	-0.560436	5.39604	-6.11545	1.34686e-07	3.88113e-06	7.33349	Down
MSL2	2.68234	7.67112	6.11277	1.36e-07	3.90636e-06	7.32409	Up
FANCL	1.29501	11.5756	6.11262	1.36074e-07	3.90636e-06	7.32357	Up
KIAA1804	2.40769	8.63988	6.10684	1.38944e-07	3.98374e-06	7.30336	Up
NEDD1	1.3875	7.92803	6.10336	1.40704e-07	4.02415e-06	7.29116	Up
PTPRN	-1.22831	4.69118	-6.09444	1.45317e-07	4.15087e-06	7.25993	Down
SOX13	0.578652	3.78024	6.09091	1.47182e-07	4.1948e-06	7.24758	Up
MMP12	5.04721	6.5504	6.09084	1.47221e-07	4.1948e-06	7.24732	Up
TXN2	-0.728251	7.86577	-6.09046	1.47423e-07	4.19532e-06	7.24599	Down
RBM45	0.530325	5.44347	6.08129	1.52394e-07	4.3314e-06	7.21388	Up
NOM1	1.24356	7.17435	6.07693	1.54813e-07	4.38925e-06	7.19863	Up
GLTP	-2.12925	10.4077	-6.07381	1.56566e-07	4.43344e-06	7.18773	Down
LHX2	2.08999	3.33508	6.07277	1.57159e-07	4.44475e-06	7.18406	Up
COL8A2	2.24398	5.09063	6.07163	1.57806e-07	4.45203e-06	7.18009	Up
LINC01315	-1.92938	6.13708	-6.07088	1.58234e-07	4.45861e-06	7.17746	Down
NDC80	2.52363	10.0539	6.06917	1.59218e-07	4.47531e-06	7.17146	Up
SASS6	1.64893	9.26223	6.06292	1.62849e-07	4.56022e-06	7.14963	Up
RPL7AL2	-0.9076	8.28701	-6.06227	1.63235e-07	4.56022e-06	7.14733	Down
LRRC48	-0.980898	2.9499	-6.06138	1.63761e-07	4.56932e-06	7.14422	Down
PNPT1	1.43837	9.68322	6.05811	1.65706e-07	4.61798e-06	7.13279	Up
FUZ	-0.780905	6.58046	-6.05625	1.66821e-07	4.63526e-06	7.1263	Down
SNHG22	0.697824	3.35105	6.05556	1.67243e-07	4.63549e-06	7.12385	Up
RDH12	-5.39624	6.80513	-6.05493	1.67619e-07	4.63739e-06	7.12167	Down
CCDC77	1.87106	8.14525	6.05116	1.6992e-07	4.68996e-06	7.10847	Up
E2F7	1.60671	5.65052	6.0482	1.71748e-07	4.73445e-06	7.09811	Up
TMEM150A	-1.18612	5.37595	-6.04711	1.72424e-07	4.74059e-06	7.09431	Down
FMO2	-4.38692	4.92154	-6.04699	1.72501e-07	4.74059e-06	7.09388	Down
KCNK7	-2.0276	3.13977	-6.04684	1.72592e-07	4.74059e-06	7.09337	Down
PLOD2	2.49358	8.08548	6.04504	1.7372e-07	4.76584e-06	7.08706	Up
ZNF677	-1.00657	4.21657	-6.04043	1.76637e-07	4.83429e-06	7.07094	Down
SH2D3A	-1.01054	4.92426	-6.03715	1.78742e-07	4.88022e-06	7.05947	Down
LOC101927420	1.92221	5.65877	6.03572	1.79664e-07	4.89954e-06	7.05449	Up
FOXM1	3.02134	5.99829	6.03446	1.80481e-07	4.91011e-06	7.0501	Up
FOXN2	0.712849	6.17367	6.033	1.81438e-07	4.93029e-06	7.04498	Up
IQCG	1.63502	4.62109	6.02982	1.83531e-07	4.97409e-06	7.03387	Up
CENPF	1.71965	6.97758	6.02957	1.83702e-07	4.97409e-06	7.03297	Up
RNF212	0.87185	2.66699	6.02793	1.84791e-07	4.99765e-06	7.02725	Up
VRK1	1.89135	10.6192	6.02723	1.85257e-07	5.00436e-06	7.02481	Up
CTD-2619J13.13	-1.45632	3.39526	-6.01997	1.9018e-07	5.13126e-06	6.99942	Down
PRSS2	-1.92908	4.21885	-6.01917	1.90728e-07	5.13998e-06	6.99664	Down
CEP85	1.29164	6.64142	6.01327	1.94836e-07	5.22608e-06	6.97601	Up
ALOX15B	-2.11286	3.88762	-6.01227	1.95538e-07	5.23876e-06	6.97253	Down
ZNF507	0.766898	5.44912	6.00992	1.97205e-07	5.27725e-06	6.96431	Up
ZNF667	-1.14504	4.35286	-6.00882	1.97987e-07	5.28955e-06	6.96047	Down
TAF3	1.04313	6.72101	6.00863	1.98127e-07	5.28955e-06	6.95979	Up
DYRK3	-0.744189	4.20508	-6.00818	1.98447e-07	5.29193e-06	6.95823	Down
SDK2	-0.516585	3.88219	-6.00531	2.00513e-07	5.3408e-06	6.9482	Down
BUB1	0.519383	3.39528	6.00056	2.03977e-07	5.41414e-06	6.93162	Up
MCAM	1.01368	6.61628	5.99928	2.04923e-07	5.43295e-06	6.92714	Up
MS4A7	1.08276	4.31173	5.99514	2.08008e-07	5.50199e-06	6.91268	Up
STK3	0.858983	7.14553	5.98811	2.13348e-07	5.63368e-06	6.88814	Up
ZSCAN26	1.86805	4.76808	5.98794	2.13479e-07	5.63368e-06	6.88755	Up
KCTD21	-1.35196	7.93714	-5.98733	2.13954e-07	5.63699e-06	6.8854	Down
KDM4B	-0.607349	5.45544	-5.98714	2.14097e-07	5.63699e-06	6.88475	Down
NMD3	1.12762	9.50149	5.98653	2.1457e-07	5.64293e-06	6.88262	Up
TPTEP1	-0.777846	2.22941	-5.98337	2.17034e-07	5.7012e-06	6.87156	Down
ALAD	-1.4019	6.93414	-5.97974	2.1989e-07	5.76958e-06	6.85891	Down
TXNRD1	1.22416	5.80821	5.97735	2.21797e-07	5.81296e-06	6.85055	Up
XPO1	1.44318	10.7872	5.97664	2.22368e-07	5.82125e-06	6.84807	Up
AGAP3	-0.654399	6.32585	-5.96695	2.30269e-07	6.01622e-06	6.81427	Down
FST	3.40499	5.17895	5.96638	2.30744e-07	6.01987e-06	6.81228	Up
LDHC	1.63603	4.9677	5.96348	2.33175e-07	6.07637e-06	6.80213	Up
HOXD11	2.56358	5.23292	5.96185	2.3455e-07	6.10524e-06	6.79644	Up
ANXA2P1	-1.05742	7.8437	-5.96057	2.35629e-07	6.1159e-06	6.792	Down
PSMC3IP	0.951025	8.11073	5.96042	2.35762e-07	6.1159e-06	6.79146	Up
PIGQ	-0.599028	2.51036	-5.95454	2.40805e-07	6.23967e-06	6.77097	Down
CRADD	-1.36502	6.59654	-5.95208	2.42958e-07	6.28831e-06	6.76236	Down
ZNF91	-1.20436	4.90638	-5.95058	2.44269e-07	6.3135e-06	6.75715	Down
FBXO24	-0.628271	3.27921	-5.94932	2.45387e-07	6.32971e-06	6.75273	Down
HAUS6	1.70457	6.70685	5.94422	2.49937e-07	6.42534e-06	6.73495	Up
MAB21L3	-3.23803	5.10177	-5.94155	2.52358e-07	6.47304e-06	6.72562	Down
ANLN	2.49867	9.83488	5.9385	2.55143e-07	6.52522e-06	6.715	Up
NATD1	-0.773599	4.75651	-5.93813	2.55483e-07	6.52522e-06	6.71371	Down
NXNL1	-1.15151	1.90964	-5.93808	2.55533e-07	6.52522e-06	6.71352	Down
C4orf3	-1.32008	11.2438	-5.93622	2.57252e-07	6.56179e-06	6.70703	Down
NUDT18	-2.41392	6.06932	-5.92992	2.63158e-07	6.69726e-06	6.68507	Down
CPNE7	0.845704	4.06677	5.92521	2.67654e-07	6.79681e-06	6.66867	Up
IFI44	2.80682	9.04392	5.92477	2.68083e-07	6.80016e-06	6.66712	Up
C3orf17	0.91431	6.98323	5.92322	2.69585e-07	6.83068e-06	6.66172	Up
SRSF10	1.2686	9.40062	5.92172	2.71047e-07	6.86013e-06	6.65648	Up
BNIPL	-2.07884	5.57576	-5.91619	2.765e-07	6.9904e-06	6.63721	Down
MTRR	1.16608	7.33921	5.91055	2.8217e-07	7.11019e-06	6.61757	Up
GLTSCR2	-0.765416	10.554	-5.90978	2.82953e-07	7.12208e-06	6.61489	Down
TEX30	2.02935	7.00437	5.90758	2.85209e-07	7.17096e-06	6.60721	Up
RAD1	1.46283	7.33523	5.90452	2.88365e-07	7.24235e-06	6.59656	Up
DECR2	-1.02937	8.9335	-5.90299	2.89959e-07	7.27441e-06	6.59122	Down
LOC101929687	0.742472	2.51337	5.9013	2.91726e-07	7.31071e-06	6.58535	Up
AB074162	2.29496	4.58017	5.90023	2.92858e-07	7.32304e-06	6.5816	Up
BC039681	0.54159	3.06726	5.89969	2.93427e-07	7.32927e-06	6.57972	Up
ZNF526	-1.19983	3.76627	-5.89893	2.94225e-07	7.33491e-06	6.57709	Down
KIF1C	-1.34089	8.30739	-5.89887	2.94294e-07	7.33491e-06	6.57686	Down
MRGBP	1.09719	8.29855	5.8941	2.9939e-07	7.4538e-06	6.56025	Up
SPATA18	-0.953659	5.71267	-5.89219	3.01452e-07	7.48884e-06	6.55361	Down
GUSB	0.682183	7.34746	5.89119	3.0254e-07	7.50606e-06	6.55013	Up
MRAS	1.22902	3.62171	5.89095	3.02801e-07	7.50606e-06	6.54929	Up
MUC3A	-0.917201	6.12558	-5.88877	3.05195e-07	7.54374e-06	6.54167	Down
TMEM194B	0.997639	4.94102	5.88836	3.0564e-07	7.54374e-06	6.54026	Up
ZNF134	-1.98117	5.43341	-5.88764	3.06434e-07	7.55519e-06	6.53775	Down
NDRG4	-3.41154	6.20404	-5.88527	3.09056e-07	7.60783e-06	6.52951	Down
MUL1	-0.612795	6.72247	-5.88511	3.09235e-07	7.60783e-06	6.52895	Down
PCNT	0.584771	6.28193	5.88272	3.11913e-07	7.65727e-06	6.52061	Up
STMN1	0.919503	6.95305	5.88019	3.14765e-07	7.7024e-06	6.5118	Up
AL590762.11	-1.19486	4.75707	-5.87989	3.15098e-07	7.7024e-06	6.51078	Down
URB2	1.46137	5.01265	5.87627	3.19231e-07	7.79509e-06	6.49817	Up
TRIM21	0.889207	5.17577	5.87581	3.19768e-07	7.79989e-06	6.49655	Up
SLC38A6	2.08142	8.24836	5.86846	3.2833e-07	7.9832e-06	6.47098	Up
MLXIP	0.832124	4.79887	5.86805	3.28811e-07	7.98641e-06	6.46957	Up
PLXNC1	0.95011	5.49994	5.8676	3.29348e-07	7.99097e-06	6.46799	Up
SMAGP	-1.71332	9.70333	-5.86632	3.30871e-07	8.01941e-06	6.46353	Down
RP4-657D16.3	-1.67774	3.63978	-5.86048	3.37888e-07	8.18083e-06	6.44322	Down
LRFN3	-0.690711	4.19086	-5.85982	3.38695e-07	8.1917e-06	6.44092	Down
UHRF2	1.4359	12.0034	5.85825	3.40619e-07	8.22954e-06	6.43544	Up
LIN52	0.797307	6.92925	5.85687	3.42311e-07	8.26168e-06	6.43064	Up
HMGB3	1.41815	9.16532	5.84843	3.52854e-07	8.46259e-06	6.4013	Up
WDR53	1.32159	8.68947	5.84139	3.61905e-07	8.65873e-06	6.3768	Up
TMIGD2	1.22608	6.73511	5.84119	3.62168e-07	8.65873e-06	6.3761	Up
FLVCR1	1.66123	7.58513	5.83798	3.66372e-07	8.72278e-06	6.36493	Up
LOC102724362	-1.18873	5.27965	-5.83558	3.69539e-07	8.77991e-06	6.35661	Down
USP13	1.52265	6.96442	5.83204	3.74277e-07	8.88325e-06	6.34429	Up
PRKDC	1.39574	6.50083	5.82781	3.80011e-07	8.98801e-06	6.32958	Up
LOC101927933	0.710288	4.37456	5.82366	3.85727e-07	9.1042e-06	6.31514	Up
FGFR2	-0.676398	4.49479	-5.82348	3.85974e-07	9.1042e-06	6.31452	Down
FAHD1	-1.09503	7.43872	-5.82155	3.88651e-07	9.15772e-06	6.30784	Down
UGT2B28	-1.50482	3.57591	-5.82127	3.89043e-07	9.15772e-06	6.30686	Down
IRAK4	-0.62167	5.8244	-5.81828	3.93251e-07	9.24725e-06	6.29646	Down
DDX60	2.08078	10.3266	5.8154	3.97349e-07	9.32193e-06	6.28643	Up
TM7SF2	-2.9724	6.71237	-5.81519	3.97649e-07	9.32193e-06	6.2857	Down
CST6	-3.90242	6.68735	-5.81284	4.01014e-07	9.3912e-06	6.27755	Down
MYBBP1A	-0.857468	4.8189	-5.81239	4.01668e-07	9.39689e-06	6.27598	Down
ZWINT	1.65691	12.0037	5.80955	4.05784e-07	9.48349e-06	6.26611	Up
CKS1B	1.68884	11.1958	5.80451	4.1319e-07	9.64673e-06	6.24862	Up
FAM160A1	-0.725789	4.0966	-5.8037	4.14397e-07	9.66503e-06	6.2458	Down
RP11-173B14.4	0.939375	4.65977	5.80285	4.15672e-07	9.67505e-06	6.24283	Up
EPB41L4A	-0.726682	4.50264	-5.7967	4.24953e-07	9.88103e-06	6.22148	Down
C9orf16	-1.22078	5.19975	-5.79096	4.33794e-07	1.00661e-05	6.20156	Down
RP11-278J20.2	-0.656518	3.92077	-5.78871	4.37313e-07	1.01275e-05	6.19375	Down
GDPD3	-2.80751	7.82412	-5.78781	4.38735e-07	1.01499e-05	6.19061	Down
LOC284513	1.55745	6.23458	5.78742	4.39352e-07	1.01539e-05	6.18925	Up
PAPD7	1.26862	10.4764	5.78282	4.46667e-07	1.03126e-05	6.17328	Up
CXCR3	-0.631686	3.59512	-5.78211	4.47806e-07	1.03284e-05	6.17082	Down
MERTK	1.00511	3.04022	5.78155	4.48705e-07	1.03387e-05	6.16888	Up
ZNF441	-0.583795	4.51347	-5.78011	4.5103e-07	1.03819e-05	6.16389	Down
RNF168	0.781049	7.72593	5.77827	4.54017e-07	1.04369e-05	6.1575	Up
THOC1	1.00428	10.7249	5.77808	4.54332e-07	1.04369e-05	6.15683	Up
FAM26F	1.52023	5.68455	5.77766	4.55019e-07	1.04422e-05	6.15537	Up
LOC101927151	-1.23882	5.09738	-5.77599	4.5775e-07	1.04943e-05	6.14959	Down
SULF1	3.02461	6.15788	5.77514	4.59147e-07	1.05158e-05	6.14664	Up
GOLIM4	1.17217	6.61558	5.77382	4.61334e-07	1.05553e-05	6.14204	Up
LSM14A	0.821734	11.4498	5.7733	4.62184e-07	1.05591e-05	6.14026	Up
AHCTF1	0.883379	7.26825	5.77243	4.63637e-07	1.05763e-05	6.13723	Up
TLR3	-1.69913	5.85263	-5.76583	4.74747e-07	1.07974e-05	6.11433	Down
MYO3A	0.954971	3.2303	5.76436	4.77256e-07	1.08437e-05	6.10924	Up
TBC1D31	1.0363	4.76047	5.76077	4.83452e-07	1.09736e-05	6.09676	Up
PPP1R3C	-3.43301	5.97301	-5.76	4.84782e-07	1.09929e-05	6.09411	Down
YARS	0.789698	7.69249	5.7579	4.88454e-07	1.10454e-05	6.08681	Up
IL1R2	-3.90723	8.12134	-5.75784	4.88545e-07	1.10454e-05	6.08663	Down
DLX3	-1.04799	3.54048	-5.75752	4.89114e-07	1.10473e-05	6.08551	Down
ADAMDEC1	3.5674	5.51918	5.75293	4.9723e-07	1.12085e-05	6.06959	Up
RBM12B	1.60426	6.8783	5.75229	4.98369e-07	1.12231e-05	6.06738	Up
ANGEL2	1.21298	6.05922	5.75181	4.99232e-07	1.12315e-05	6.06571	Up
PARP9	1.66006	8.95603	5.7515	4.99794e-07	1.12331e-05	6.06462	Up
ZSCAN18	-1.31786	4.64195	-5.75033	5.01901e-07	1.12609e-05	6.06055	Down
SFMBT2	1.28525	3.15505	5.75026	5.02015e-07	1.12609e-05	6.06034	Up
DEPDC1B	2.53467	8.82831	5.74656	5.08724e-07	1.13968e-05	6.0475	Up
PINK1-AS	-0.549226	3.96062	-5.74637	5.0907e-07	1.13968e-05	6.04684	Down
TTK	2.39162	8.85679	5.74345	5.14424e-07	1.15054e-05	6.03673	Up
EMILIN3	-1.79415	3.39777	-5.74121	5.18581e-07	1.15757e-05	6.02895	Down
NUP205	0.941988	8.22765	5.73965	5.2148e-07	1.16178e-05	6.02356	Up
SPAG17	-3.43506	5.99732	-5.73854	5.23577e-07	1.16532e-05	6.01968	Down
KRBOX1	-1.63345	4.02439	-5.73825	5.24115e-07	1.16538e-05	6.01869	Down
HMGB2	0.55317	8.54449	5.73291	5.34241e-07	1.1833e-05	6.00019	Up
CFD	-2.91339	10.1049	-5.73164	5.36676e-07	1.18679e-05	5.99579	Down
MAPK9	0.860494	7.07318	5.73096	5.3799e-07	1.18815e-05	5.99343	Up
RSAD2	3.05501	5.81644	5.72894	5.41891e-07	1.19561e-05	5.98644	Up
FAM189A2	-2.88322	4.6108	-5.72824	5.43262e-07	1.19748e-05	5.984	Down
LRRFIP2	-0.719829	5.4289	-5.72689	5.45905e-07	1.20099e-05	5.97931	Down
SHCBP1	2.39517	8.40926	5.72534	5.48945e-07	1.20652e-05	5.97394	Up
IFI44L	4.27676	7.04224	5.72312	5.53329e-07	1.21499e-05	5.96625	Up
RBL1	0.756967	4.82634	5.72117	5.5721e-07	1.22234e-05	5.95949	Up
ESCO2	0.61574	4.07898	5.71879	5.61973e-07	1.2316e-05	5.95127	Up
TXNDC12	1.05795	11.5015	5.71552	5.68593e-07	1.24492e-05	5.93994	Up
REM2	0.614572	2.24401	5.71366	5.72411e-07	1.25208e-05	5.93348	Up
RPTN	-4.59462	5.57525	-5.71301	5.73725e-07	1.25376e-05	5.93126	Down
C1orf186	-2.35562	6.01474	-5.71194	5.75931e-07	1.25618e-05	5.92755	Down
CPA6	-1.1027	3.30456	-5.7098	5.80371e-07	1.26466e-05	5.92013	Down
RINT1	1.11859	9.63568	5.70832	5.83463e-07	1.26853e-05	5.91499	Up
ZNF717	-0.6213	2.88785	-5.7026	5.95532e-07	1.29032e-05	5.8952	Down
CWH43	-3.83693	7.0079	-5.69929	6.02646e-07	1.30332e-05	5.88372	Down
STIL	2.19775	10.0087	5.69927	6.0267e-07	1.30332e-05	5.88369	Up
ARHGEF10L	-1.21972	6.29884	-5.69636	6.09001e-07	1.31405e-05	5.87358	Down
SLC48A1	-0.878177	5.78513	-5.69619	6.09355e-07	1.31405e-05	5.87302	Down
MALL	-3.20501	10.5711	-5.69471	6.12594e-07	1.31865e-05	5.8679	Down
CCL3	1.80215	4.46476	5.69443	6.13218e-07	1.31865e-05	5.86691	Up
IL34	-0.523653	6.16085	-5.69375	6.14701e-07	1.3206e-05	5.86458	Down
FLJ32255	2.09557	5.4241	5.68401	6.36514e-07	1.36618e-05	5.83088	Up
HAT1	1.42724	12.2679	5.68273	6.39439e-07	1.36999e-05	5.82645	Up
RBBP4	1.08103	7.51193	5.68153	6.42209e-07	1.37453e-05	5.82227	Up
C11orf84	1.03588	3.43927	5.68098	6.4347e-07	1.37594e-05	5.82037	Up
CXCL14	-3.15875	8.89464	-5.6803	6.45033e-07	1.37671e-05	5.81803	Down
NDE1	0.659494	5.20678	5.67944	6.47023e-07	1.37967e-05	5.81505	Up
SLC5A3	0.981814	6.69387	5.67784	6.50728e-07	1.3837e-05	5.80953	Up
SNX4	1.56053	9.33187	5.67664	6.53546e-07	1.38841e-05	5.80536	Up
B3GALT5	-1.42	3.87959	-5.67614	6.547e-07	1.38957e-05	5.80365	Down
MAGI1	-0.518633	3.92575	-5.67567	6.5582e-07	1.39065e-05	5.802	Down
FAM102B	2.50575	7.60428	5.67343	6.61098e-07	1.40055e-05	5.79425	Up
PLEKHG5	-0.606671	4.32357	-5.66525	6.80719e-07	1.43776e-05	5.76599	Down
ZNF185	-1.94756	11.6203	-5.66505	6.81203e-07	1.43776e-05	5.7653	Down
GDAP2	1.08869	3.66015	5.66455	6.82434e-07	1.43776e-05	5.76356	Up
MIRLET7D	2.18303	6.2387	5.66309	6.86004e-07	1.44395e-05	5.75852	Up
C1orf216	1.2406	6.11593	5.65937	6.95196e-07	1.46119e-05	5.74566	Up
RHEBL1	1.15278	3.2769	5.65926	6.95473e-07	1.46119e-05	5.74527	Up
FBXO45	1.4969	7.82054	5.65442	7.07624e-07	1.48042e-05	5.72853	Up
TLR2	1.6879	5.61845	5.65409	7.08439e-07	1.48042e-05	5.72742	Up
PXDC1	1.67812	6.73573	5.65407	7.08507e-07	1.48042e-05	5.72733	Up
DNAJC2	0.513761	6.16817	5.65342	7.10156e-07	1.48251e-05	5.72508	Up
ACTL10	-0.819835	3.68675	-5.65268	7.12018e-07	1.48505e-05	5.72255	Down
RP11-349E4.1	-1.15118	5.1515	-5.65	7.18881e-07	1.498e-05	5.71328	Down
CERS6	1.0747	8.25855	5.64735	7.25738e-07	1.51091e-05	5.70411	Up
RP11-124L9.5	2.14615	5.39446	5.64454	7.33046e-07	1.52412e-05	5.69443	Up
CEP170	0.862861	6.33	5.6444	7.33418e-07	1.52412e-05	5.69394	Up
CTBP1-AS2	-0.600931	3.81431	-5.64131	7.41581e-07	1.53969e-05	5.68324	Down
POP1	1.62917	5.58916	5.64056	7.43572e-07	1.54103e-05	5.68065	Up
MED13	0.803548	7.09043	5.63898	7.4778e-07	1.54834e-05	5.6752	Up
KCNS3	2.19457	9.09554	5.63786	7.5078e-07	1.55175e-05	5.67133	Up
LOC101927305	-0.898521	3.60431	-5.63717	7.52629e-07	1.55403e-05	5.66896	Down
HEBP2	-0.913425	9.78942	-5.63694	7.53242e-07	1.55403e-05	5.66817	Down
SUZ12	0.575294	6.49858	5.63639	7.54739e-07	1.55571e-05	5.66625	Up
DDX18	0.935858	10.0313	5.63593	7.5596e-07	1.55683e-05	5.66469	Up
GMPS	0.985839	7.93868	5.63559	7.56897e-07	1.55736e-05	5.66349	Up
PLA2G6	-0.870702	3.12014	-5.6321	7.66404e-07	1.57156e-05	5.65143	Down
DLEU2	0.836476	4.72095	5.63161	7.67729e-07	1.57156e-05	5.64976	Up
S100PBP	1.30157	8.33232	5.63154	7.67921e-07	1.57156e-05	5.64952	Up
C9orf84	1.34602	4.17928	5.62417	7.88409e-07	1.61061e-05	5.62408	Up
HMCES	1.44242	8.19151	5.62322	7.9111e-07	1.61468e-05	5.62078	Up
SMC2	2.13004	9.1158	5.62276	7.92392e-07	1.61586e-05	5.61921	Up
RP11-252E2.1	-0.767861	4.16117	-5.62091	7.97668e-07	1.62517e-05	5.6128	Down
NRGN	0.698533	2.38624	5.62064	7.98415e-07	1.62524e-05	5.6119	Up
KIF15	3.02809	7.52227	5.61876	8.03804e-07	1.63476e-05	5.6054	Up
RACGAP1	1.22989	11.6496	5.61815	8.05566e-07	1.63689e-05	5.60328	Up
CSTB	-2.36452	11.2287	-5.61682	8.09393e-07	1.6432e-05	5.59871	Down
MTR	1.47526	8.87512	5.61647	8.10407e-07	1.6438e-05	5.5975	Up
FANCM	0.709143	4.49555	5.6155	8.13235e-07	1.64694e-05	5.59413	Up
TAF1A	2.07893	7.75536	5.61544	8.13394e-07	1.64694e-05	5.59394	Up
RP11-199F11.2	1.60313	6.97036	5.61368	8.18514e-07	1.65559e-05	5.58788	Up
CHML	0.763819	4.06923	5.61348	8.19113e-07	1.65559e-05	5.58717	Up
ZBTB4	-0.689455	9.89296	-5.61091	8.26663e-07	1.66791e-05	5.57831	Down
MYOM2	-1.6145	4.57188	-5.61009	8.29085e-07	1.66985e-05	5.57548	Down
DISP1	-1.22769	3.64974	-5.60933	8.31345e-07	1.67257e-05	5.57285	Down
LOC283278	-1.79903	7.46594	-5.60914	8.31899e-07	1.67257e-05	5.57221	Down
MTF2	1.821	8.45103	5.60835	8.34245e-07	1.67446e-05	5.56949	Up
SPINK7	-6.5023	7.44698	-5.60591	8.41571e-07	1.68611e-05	5.56104	Down
PIN1	-1.0532	5.988	-5.6059	8.4158e-07	1.68611e-05	5.56103	Down
IGSF6	1.19684	4.51638	5.60207	8.5318e-07	1.70785e-05	5.54781	Up
MPP3	2.05793	4.47932	5.59947	8.61139e-07	1.72175e-05	5.53884	Up
ACVR1C	1.87989	3.99906	5.59795	8.65827e-07	1.72822e-05	5.5336	Up
FUCA2	1.2911	8.99297	5.59763	8.66807e-07	1.72822e-05	5.5325	Up
ANKIB1	1.30564	8.36142	5.59704	8.68636e-07	1.72971e-05	5.53047	Up
APOBEC3B	2.58392	10.214	5.59639	8.70656e-07	1.73223e-05	5.52822	Up
RAD51	0.99446	5.85585	5.59364	8.7923e-07	1.74777e-05	5.51876	Up
CEP128	0.891283	3.30256	5.59245	8.82967e-07	1.75367e-05	5.51466	Up
FANCA	1.56757	4.66739	5.59073	8.8842e-07	1.76144e-05	5.50871	Up
TBX3	-0.810149	4.18708	-5.58724	8.99553e-07	1.78043e-05	5.49669	Down
STAG1	1.06283	7.33774	5.58566	9.04627e-07	1.78738e-05	5.49125	Up
ARL6IP6	0.812184	7.41643	5.58353	9.11531e-07	1.79947e-05	5.48391	Up
C16orf59	1.12217	2.80057	5.58273	9.14154e-07	1.80309e-05	5.48113	Up
DDX11	1.05798	6.05016	5.58153	9.18071e-07	1.80926e-05	5.477	Up
GS1-111G14.1	-1.26641	8.62551	-5.57824	9.28895e-07	1.82901e-05	5.46568	Down
RPL29P7	-1.51051	6.61556	-5.57691	9.33338e-07	1.83618e-05	5.46108	Down
LEMD3	0.998193	11.2213	5.57586	9.36844e-07	1.83991e-05	5.45745	Up
CDHR1	-1.14437	3.42895	-5.57443	9.41608e-07	1.84768e-05	5.45256	Down
CPEB2-AS1	-0.557977	2.92227	-5.57023	9.55824e-07	1.87237e-05	5.43808	Down
NAPEPLD	0.978813	5.99857	5.56838	9.62152e-07	1.88192e-05	5.43171	Up
TUBGCP4	1.4966	4.88661	5.56833	9.62344e-07	1.88192e-05	5.43152	Up
LOC100287590	-0.843013	4.69284	-5.56276	9.81653e-07	1.91804e-05	5.41233	Down
NUP210	1.99112	5.75307	5.5603	9.90302e-07	1.93329e-05	5.40386	Up
NOL11	1.04143	11.5397	5.55887	9.95333e-07	1.94145e-05	5.39897	Up
GALNT5	-1.89318	5.61112	-5.55727	1.00103e-06	1.9509e-05	5.39346	Down
ZNF70	0.605721	2.36699	5.55532	1.00801e-06	1.96283e-05	5.38675	Up
CLYBL	-0.565795	5.13213	-5.55194	1.02023e-06	1.98325e-05	5.37511	Down
GGTLC1	-2.47674	3.30811	-5.5515	1.02185e-06	1.98383e-05	5.37357	Down
KRT4	-4.45009	8.72559	-5.55139	1.02226e-06	1.98383e-05	5.37319	Down
AURKB	1.09287	4.55762	5.54977	1.02817e-06	1.99361e-05	5.36762	Up
MIA3	0.818178	4.33842	5.54928	1.02997e-06	1.99541e-05	5.36593	Up
ZNF394	-1.02288	5.90614	-5.54532	1.0446e-06	2.01692e-05	5.35231	Down
ARRB1	-1.06243	5.11452	-5.54412	1.04908e-06	2.02387e-05	5.34818	Down
ARMC8	1.41462	6.97941	5.54349	1.05142e-06	2.02667e-05	5.34603	Up
GYS2	-3.74248	4.0753	-5.5419	1.05741e-06	2.03649e-05	5.34054	Down
MAML3	-1.02351	4.57534	-5.54102	1.06071e-06	2.04113e-05	5.33753	Down
ZRANB2	1.05968	10.6555	5.5398	1.06536e-06	2.04836e-05	5.33331	Up
CD4	-0.526495	3.51255	-5.53478	1.08459e-06	2.08183e-05	5.31604	Down
PDS5B	0.720984	5.08473	5.53428	1.08652e-06	2.08365e-05	5.31432	Up
HSPBAP1	2.30209	8.24555	5.53298	1.09155e-06	2.08993e-05	5.30986	Up
SYNM	1.96141	8.37233	5.53234	1.09403e-06	2.09293e-05	5.30767	Up
PIF1	1.09597	3.77814	5.53094	1.09951e-06	2.10166e-05	5.30284	Up
CYP3A5	-2.34766	6.63699	-5.52899	1.10718e-06	2.11278e-05	5.29613	Down
CHST4	-1.03388	3.1037	-5.52753	1.11295e-06	2.12203e-05	5.29111	Down
SLC52A3	-1.03124	5.49808	-5.52653	1.11692e-06	2.12782e-05	5.28768	Down
LRRC58	0.712359	7.03763	5.52618	1.11829e-06	2.12866e-05	5.28649	Up
FAM192A	0.533108	9.07051	5.52463	1.12448e-06	2.13689e-05	5.28116	Up
GNG2	0.724837	3.4316	5.52363	1.12852e-06	2.14279e-05	5.2777	Up
CEP192	1.47041	8.62564	5.5164	1.15793e-06	2.19478e-05	5.25286	Up
MUC6	-1.13449	3.42123	-5.51632	1.15827e-06	2.19478e-05	5.25258	Down
CERS4	-1.96836	5.97948	-5.51619	1.15878e-06	2.19478e-05	5.25215	Down
RP11-846E15.4	2.13166	5.16466	5.51502	1.16363e-06	2.20215e-05	5.24812	Up
DAP3	0.543095	8.41151	5.51418	1.1671e-06	2.20689e-05	5.24524	Up
PLEKHF1	-1.76556	4.41785	-5.51283	1.17274e-06	2.21571e-05	5.2406	Down
DLGAP5	2.42835	9.58197	5.51233	1.17483e-06	2.21783e-05	5.23887	Up
SLPI	-2.88806	12.3101	-5.51023	1.18364e-06	2.2304e-05	5.23166	Down
GBP5	2.52574	5.15138	5.51022	1.1837e-06	2.2304e-05	5.23161	Up
C1orf210	-0.506445	3.93167	-5.49984	1.22823e-06	2.30722e-05	5.19596	Down
UTP6	0.532581	6.36386	5.49898	1.232e-06	2.3124e-05	5.193	Up
NIPAL4	-3.36245	7.08584	-5.49861	1.2336e-06	2.31351e-05	5.19175	Down
SNHG18	-1.24253	3.7012	-5.49218	1.26216e-06	2.36125e-05	5.16966	Down
RIPPLY3	1.52018	4.93769	5.48924	1.27542e-06	2.38253e-05	5.15957	Up
SPNS2	-2.55491	6.36322	-5.4892	1.27561e-06	2.38253e-05	5.15942	Down
LYNX1	-1.15364	5.16175	-5.4814	1.31148e-06	2.44677e-05	5.13266	Down
EMP1	-2.12407	8.30344	-5.48122	1.31233e-06	2.44677e-05	5.13203	Down
IFT80	0.858909	6.54407	5.48082	1.31421e-06	2.44677e-05	5.13065	Up
TAF5	1.7381	8.57771	5.48057	1.31535e-06	2.44677e-05	5.12981	Up
DNAJC25	1.19995	8.57087	5.47964	1.3197e-06	2.45286e-05	5.12663	Up
PXYLP1	0.947901	6.01788	5.47648	1.3346e-06	2.47654e-05	5.11579	Up
LCN2	-3.65427	11.5655	-5.47537	1.33988e-06	2.48431e-05	5.11198	Down
YEATS2	0.913719	7.17846	5.47442	1.34444e-06	2.49075e-05	5.1087	Up
TRIM16	-2.70245	8.81475	-5.47268	1.35278e-06	2.50215e-05	5.10273	Down
BRCA2	0.86362	4.07238	5.47108	1.36046e-06	2.51433e-05	5.09726	Up
GPR84	0.563639	2.72794	5.46928	1.36923e-06	2.52849e-05	5.09107	Up
TF	-1.76749	4.53889	-5.46657	1.38248e-06	2.55022e-05	5.08177	Down
G2E3	1.38118	7.19907	5.46597	1.38543e-06	2.55222e-05	5.07971	Up
ZFPM1	-0.503839	2.5768	-5.46544	1.38803e-06	2.55496e-05	5.0779	Down
HAPLN3	1.73649	5.19382	5.46282	1.40099e-06	2.57675e-05	5.06893	Up
ENTPD1	1.40152	4.63344	5.46147	1.40773e-06	2.58682e-05	5.0643	Up
ZDHHC6	0.876873	10.9564	5.45966	1.41679e-06	2.59954e-05	5.05811	Up
EPC1	0.857401	6.96268	5.45902	1.42005e-06	2.60342e-05	5.0559	Up
HERC5	2.36396	7.8069	5.45775	1.42645e-06	2.61279e-05	5.05155	Up
TGM3	-3.96223	4.51702	-5.45756	1.42744e-06	2.61279e-05	5.05088	Down
PRIM1	2.74619	7.96112	5.45673	1.43165e-06	2.6184e-05	5.04804	Up
RAD21	1.35216	10.6924	5.45649	1.43289e-06	2.61857e-05	5.04721	Up
USP46-AS1	-0.812004	3.84948	-5.45619	1.43438e-06	2.6192e-05	5.0462	Down
ZNF473	1.67374	4.61422	5.45488	1.4411e-06	2.62729e-05	5.04169	Up
CEP120	0.818637	6.3183	5.4501	1.46578e-06	2.67014e-05	5.02531	Up
TMEM184A	-1.78601	4.65431	-5.44716	1.48116e-06	2.69601e-05	5.01524	Down
MPP7	-0.904342	5.80166	-5.44584	1.48812e-06	2.70653e-05	5.01071	Down
STRIP2	1.98866	4.05322	5.44435	1.49601e-06	2.71872e-05	5.00561	Up
CORO1C	1.5769	10.1969	5.44337	1.50122e-06	2.7241e-05	5.00225	Up
GPX3	-3.64037	7.83936	-5.44334	1.50135e-06	2.7241e-05	5.00217	Down
RTTN	0.627491	4.489	5.44244	1.50614e-06	2.72847e-05	4.99909	Up
PAIP2B	-1.82093	6.71079	-5.442	1.50851e-06	2.73049e-05	4.99758	Down
SLC13A4	-1.47155	3.19559	-5.44179	1.50965e-06	2.73049e-05	4.99685	Down
CDCA5	2.13696	7.26549	5.44071	1.51545e-06	2.73883e-05	4.99315	Up
MIR21	1.47177	11.7576	5.43878	1.52586e-06	2.75547e-05	4.98654	Up
TPRXL	-1.88158	5.88729	-5.43497	1.54663e-06	2.78856e-05	4.9735	Down
TSPAN31	-0.868681	6.76289	-5.43314	1.55673e-06	2.80457e-05	4.96721	Down
LIN54	0.648106	3.59489	5.43182	1.564e-06	2.81545e-05	4.96272	Up
MRPL47	0.794295	6.8566	5.43151	1.56577e-06	2.81642e-05	4.96163	Up
KLK8	-1.36123	4.75206	-5.43032	1.57235e-06	2.82554e-05	4.95758	Down
PLAUR	1.91794	6.84516	5.43015	1.57331e-06	2.82554e-05	4.95699	Up
SORBS2	-0.939687	4.09887	-5.4291	1.57922e-06	2.83393e-05	4.95338	Down
TMEM206	1.14093	4.94738	5.42732	1.58918e-06	2.8451e-05	4.94731	Up
C3orf52	1.52699	4.96037	5.42608	1.59623e-06	2.85549e-05	4.94304	Up
LINC00933	-0.727816	2.58772	-5.41817	1.6416e-06	2.93207e-05	4.916	Down
WBSCR17	-0.682687	2.14168	-5.41596	1.65456e-06	2.95291e-05	4.90841	Down
GPATCH3	-1.25173	2.56175	-5.41482	1.66123e-06	2.9625e-05	4.90453	Down
FEN1	1.65161	8.45577	5.414	1.66608e-06	2.96653e-05	4.90172	Up
WDR76	1.13438	5.38405	5.41343	1.66943e-06	2.96933e-05	4.89978	Up
SLC7A6	1.46312	6.19828	5.4133	1.67025e-06	2.96933e-05	4.89931	Up
KLK12	-4.63957	8.02305	-5.41128	1.68221e-06	2.98827e-05	4.89242	Down
RPRD1B	0.601916	5.6837	5.41095	1.68419e-06	2.98946e-05	4.89129	Up
LRRC16A	0.765748	5.76519	5.41062	1.6862e-06	2.99071e-05	4.89014	Up
FAM212A	-1.6147	7.05673	-5.40955	1.69259e-06	2.99741e-05	4.88649	Down
MX2	2.60344	7.57853	5.40813	1.70111e-06	3.01015e-05	4.88165	Up
C1orf116	-2.24214	7.43985	-5.40784	1.70289e-06	3.01098e-05	4.88064	Down
NT5C2	-1.07599	10.7386	-5.40639	1.71167e-06	3.02417e-05	4.87567	Down
TMEM40	-2.5383	7.30866	-5.40362	1.72857e-06	3.05168e-05	4.86619	Down
ARHGAP11A	1.82135	4.6412	5.40332	1.73036e-06	3.05248e-05	4.8652	Up
BCCIP	1.08925	8.79805	5.40252	1.73529e-06	3.05805e-05	4.86245	Up
RP11-29H23.4	1.23197	3.51925	5.40237	1.73619e-06	3.05805e-05	4.86195	Up
CHAF1A	0.807029	5.35761	5.4001	1.75023e-06	3.0804e-05	4.85418	Up
PCNA	1.31499	13.101	5.39768	1.76533e-06	3.10306e-05	4.8459	Up
THUMPD2	0.943012	7.60715	5.39723	1.76811e-06	3.1047e-05	4.84438	Up
SLC35G2	0.969106	4.64813	5.39682	1.77072e-06	3.10691e-05	4.84295	Up
NIPA2	1.00245	8.52813	5.39594	1.77626e-06	3.11423e-05	4.83994	Up
NRM	1.29824	8.64472	5.39427	1.78677e-06	3.12787e-05	4.83425	Up
NUP107	1.96816	10.3499	5.39389	1.7892e-06	3.12973e-05	4.83294	Up
CKS2	1.69246	11.8853	5.39197	1.8014e-06	3.14867e-05	4.82638	Up
RPL39L	1.72185	6.99423	5.39045	1.81111e-06	3.16081e-05	4.8212	Up
AX747250	-0.525899	2.48916	-5.38694	1.83377e-06	3.19791e-05	4.80921	Down
NCR3LG1	1.92617	3.79048	5.38632	1.83784e-06	3.20257e-05	4.80707	Up
LINC00467	1.38345	5.22929	5.38576	1.84148e-06	3.20648e-05	4.80516	Up
GJB1	-1.66127	3.90289	-5.38256	1.86244e-06	3.2405e-05	4.79424	Down
KIF18B	1.94489	9.85347	5.38161	1.86877e-06	3.24823e-05	4.79097	Up
NAA35	0.913297	8.54403	5.38146	1.86972e-06	3.24823e-05	4.79048	Up
PDSS1	1.14131	6.14258	5.37621	1.9048e-06	3.30539e-05	4.77255	Up
JADE3	1.25465	9.22129	5.37558	1.90904e-06	3.30781e-05	4.77041	Up
CXCR4	2.30615	5.34286	5.37547	1.9098e-06	3.30781e-05	4.77002	Up
CD177	-2.27004	3.42194	-5.37519	1.91173e-06	3.30865e-05	4.76905	Down
AC004692.5	-1.03409	8.68408	-5.37363	1.92229e-06	3.32191e-05	4.76373	Down
TXLNG	0.922397	6.04552	5.37155	1.93649e-06	3.34391e-05	4.75664	Up
OPA1	1.14686	7.44997	5.36997	1.9474e-06	3.36021e-05	4.75122	Up
WEE1	1.15249	6.74507	5.36753	1.96428e-06	3.38679e-05	4.74289	Up
DNMT1	1.32836	10.1607	5.36567	1.97722e-06	3.40653e-05	4.73656	Up
FANCG	1.17453	9.46248	5.36529	1.97991e-06	3.4086e-05	4.73525	Up
LOC102723493	0.713728	2.80655	5.36227	2.00119e-06	3.44006e-05	4.72494	Up
BARD1	1.55503	8.75799	5.36128	2.00817e-06	3.44947e-05	4.72158	Up
EXOSC2	0.664656	4.52729	5.36012	2.01645e-06	3.45849e-05	4.71762	Up
FNDC4	-1.14576	3.06392	-5.35754	2.03498e-06	3.48505e-05	4.7088	Down
DGAT2	-2.35819	5.61837	-5.35668	2.04115e-06	3.48971e-05	4.70587	Down
ACAA1	-1.4924	9.67267	-5.35653	2.04224e-06	3.48971e-05	4.70536	Down
CCDC93	1.10998	6.95444	5.35652	2.04227e-06	3.48971e-05	4.70534	Up
DAXX	0.602997	6.99212	5.35599	2.04614e-06	3.49371e-05	4.70352	Up
STX2	1.06047	4.42441	5.35394	2.06105e-06	3.51393e-05	4.69652	Up
MAPK12	0.724538	2.31373	5.35371	2.06268e-06	3.51408e-05	4.69576	Up
HPS3	1.63416	5.91515	5.3527	2.07007e-06	3.52265e-05	4.69231	Up
SBSN	-5.20453	9.1402	-5.3526	2.07079e-06	3.52265e-05	4.69197	Down
NETO2	2.75959	8.38168	5.35196	2.07552e-06	3.52807e-05	4.68977	Up
TPX2	1.85174	9.09544	5.35086	2.08363e-06	3.53412e-05	4.68601	Up
MMEL1	-1.60584	5.90038	-5.34998	2.09012e-06	3.54077e-05	4.68301	Down
SLC33A1	1.1546	7.20474	5.348	2.10481e-06	3.55936e-05	4.67626	Up
UGT2B15	-0.80724	3.23579	-5.34768	2.10721e-06	3.56077e-05	4.67516	Down
ZNF671	-0.850954	2.39	-5.34726	2.11028e-06	3.56333e-05	4.67376	Down
CNFN	-4.83822	9.21273	-5.34603	2.11949e-06	3.57477e-05	4.66956	Down
CEACAM19	-0.993069	2.7224	-5.34577	2.12148e-06	3.57477e-05	4.66865	Down
KRT78	-2.56182	6.08624	-5.34573	2.12174e-06	3.57477e-05	4.66853	Down
R3HCC1L	0.585516	4.362	5.34404	2.13445e-06	3.59354e-05	4.66277	Up
KTI12	1.55603	3.6901	5.34247	2.14636e-06	3.61093e-05	4.65741	Up
ARHGAP10	-1.2902	8.34915	-5.33857	2.17616e-06	3.6557e-05	4.64411	Down
TBC1D23	1.51654	9.85437	5.33698	2.18845e-06	3.67365e-05	4.63868	Up
RP11-1L12.3	2.45021	4.10152	5.33649	2.19223e-06	3.67729e-05	4.63702	Up
TPSB2	-1.67177	3.21445	-5.33558	2.19928e-06	3.68641e-05	4.63392	Down
TACC3	1.39795	7.79616	5.33534	2.20116e-06	3.68686e-05	4.6331	Up
PTK6	-2.44929	8.27217	-5.33437	2.20872e-06	3.69488e-05	4.62979	Down
BUB3	0.989569	8.37826	5.33198	2.22745e-06	3.72001e-05	4.62165	Up
LY96	2.54556	6.61042	5.33041	2.2398e-06	3.73517e-05	4.61632	Up
TEAD4	1.31942	7.29617	5.32988	2.24403e-06	3.73951e-05	4.6145	Up
CDCA3	1.6383	7.88406	5.3288	2.25264e-06	3.74778e-05	4.61081	Up
LAP3	1.09154	12.1421	5.32811	2.2581e-06	3.75203e-05	4.60847	Up
PRELID2	1.77611	6.07112	5.32518	2.28163e-06	3.78562e-05	4.59848	Up
PINK1	-1.36765	8.57913	-5.32431	2.28862e-06	3.79447e-05	4.59553	Down
ECHDC2	-1.8497	7.60364	-5.32284	2.30055e-06	3.81148e-05	4.59052	Down
EXOC7	-0.971825	5.53607	-5.32248	2.30351e-06	3.81362e-05	4.58928	Down
BARX2	-1.23706	5.02712	-5.31927	2.32972e-06	3.84867e-05	4.57837	Down
EPB41L4A-AS2	-1.29466	3.83749	-5.31429	2.37111e-06	3.91139e-05	4.5614	Down
COMMD2	1.24819	9.77377	5.31224	2.38831e-06	3.93409e-05	4.55443	Up
CD24	-1.67766	12.8734	-5.31172	2.39273e-06	3.93854e-05	4.55265	Down
LOC100996255	-0.904393	2.56618	-5.30864	2.41888e-06	3.97873e-05	4.54217	Down
MMP9	3.59967	6.312	5.30574	2.44379e-06	4.01681e-05	4.53229	Up
CELSR3	1.86072	3.2944	5.30547	2.44606e-06	4.01765e-05	4.53139	Up
UBXN7	1.50134	5.65762	5.30494	2.45065e-06	4.0223e-05	4.52959	Up
NUP62CL	1.14462	5.27303	5.30451	2.4544e-06	4.02557e-05	4.52811	Up
SP110	1.24698	5.52004	5.30162	2.47957e-06	4.06103e-05	4.51828	Up
PHIP	0.907541	6.909	5.30105	2.4846e-06	4.06491e-05	4.51633	Up
CACYBP	0.884687	10.1646	5.30094	2.48549e-06	4.06491e-05	4.51598	Up
MOCS1	-0.632391	3.54346	-5.30031	2.49102e-06	4.07104e-05	4.51384	Down
CYP2C9	-0.814618	3.30456	-5.29891	2.50338e-06	4.0854e-05	4.50907	Down
LOC100507564	0.910695	5.63188	5.29858	2.50632e-06	4.08729e-05	4.50794	Up
HS6ST2	2.91921	6.02473	5.29452	2.54248e-06	4.14035e-05	4.49413	Up
BIN2	1.4918	5.46341	5.29277	2.5582e-06	4.16298e-05	4.48819	Up
SNRPA1	1.12519	10.5811	5.28792	2.60235e-06	4.23182e-05	4.4717	Up
LOC100507221	-2.18881	4.02865	-5.28761	2.60522e-06	4.23348e-05	4.47063	Down
VAT1	-1.55903	9.108	-5.28665	2.61408e-06	4.24214e-05	4.46736	Down
ZNF486	-0.924276	6.46061	-5.28623	2.61791e-06	4.24505e-05	4.46595	Down
KIF11	2.21527	9.97922	5.28268	2.6509e-06	4.2955e-05	4.45388	Up
RPP25	1.41468	6.49353	5.28012	2.67494e-06	4.32528e-05	4.44518	Up
EPSTI1	2.26913	8.16149	5.27988	2.67719e-06	4.32586e-05	4.44437	Up
SCEL	-2.64231	7.37516	-5.27743	2.70046e-06	4.36038e-05	4.43603	Down
RPL27A	-0.600387	10.0944	-5.2745	2.72854e-06	4.4026e-05	4.42606	Down
NDC1	1.29715	8.78165	5.2699	2.77306e-06	4.46814e-05	4.41046	Up
DHX36	1.09397	7.51214	5.2694	2.77795e-06	4.47287e-05	4.40876	Up
TMEM140	1.76385	3.72813	5.26779	2.79381e-06	4.49524e-05	4.40328	Up
IVL	-4.24363	9.55619	-5.267	2.80162e-06	4.49886e-05	4.40059	Down
ZNFX1	0.93445	9.35562	5.26697	2.80186e-06	4.49886e-05	4.4005	Up
ATR	1.07522	7.61382	5.26696	2.80196e-06	4.49886e-05	4.40047	Up
HOXD10	1.80576	5.43276	5.26583	2.8132e-06	4.51375e-05	4.39661	Up
FAM89A	2.19957	4.25129	5.26305	2.84085e-06	4.54865e-05	4.38719	Up
LOC101927027	0.713654	3.79056	5.26304	2.84092e-06	4.54865e-05	4.38716	Up
FCGR2A	0.631716	3.47127	5.26032	2.86836e-06	4.58938e-05	4.3779	Up
MCPH1	0.792232	3.85629	5.25904	2.88131e-06	4.60687e-05	4.37356	Up
SUV39H2	0.97092	5.69187	5.25737	2.89829e-06	4.62755e-05	4.3679	Up
SNORA72	1.73477	5.39681	5.25369	2.93612e-06	4.68469e-05	4.3554	Up
KLC3	-1.21752	3.49918	-5.2528	2.94529e-06	4.69604e-05	4.3524	Down
CCDC23	0.855779	8.20909	5.25163	2.95751e-06	4.71225e-05	4.34841	Up
LOC100128198	-0.518801	3.19154	-5.25102	2.9638e-06	4.71898e-05	4.34636	Down
HDAC11	-0.635319	4.23395	-5.24973	2.97733e-06	4.73722e-05	4.34197	Down
ANP32E	1.83691	10.5537	5.2453	3.02418e-06	4.80175e-05	4.32693	Up
TRIM45	1.55895	6.17114	5.24469	3.03061e-06	4.80863e-05	4.32488	Up
CLCN6	1.7038	3.78654	5.24378	3.04033e-06	4.81736e-05	4.3218	Up
SLC39A11	-1.41634	8.18967	-5.24339	3.04451e-06	4.82065e-05	4.32047	Down
ABL2	0.645612	4.69642	5.24126	3.06746e-06	4.84805e-05	4.31324	Up
TAF5L	0.737602	5.51941	5.23954	3.0861e-06	4.8663e-05	4.3074	Up
DVL3	0.799725	5.99554	5.23919	3.08989e-06	4.86891e-05	4.30622	Up
LOC101930306	0.952412	3.26474	5.23649	3.11941e-06	4.90193e-05	4.29706	Up
ISG15	2.35154	9.98748	5.23526	3.13296e-06	4.91985e-05	4.29288	Up
XKRX	-1.58061	4.64928	-5.23505	3.13526e-06	4.92008e-05	4.29218	Down
CCDC150	0.904324	3.33443	5.23469	3.13924e-06	4.92294e-05	4.29095	Up
ZNF143	0.896947	8.4979	5.23301	3.15779e-06	4.94579e-05	4.28528	Up
PIK3AP1	1.18357	2.69569	5.23298	3.15813e-06	4.94579e-05	4.28517	Up
PLCD4	-0.575379	2.573	-5.2307	3.18367e-06	4.98237e-05	4.27742	Down
LAMA4	0.634525	3.60751	5.22702	3.22515e-06	5.04385e-05	4.26494	Up
RPAP3	1.12936	6.86029	5.22655	3.23047e-06	5.04622e-05	4.26336	Up
RAB3D	-0.742117	6.20724	-5.22649	3.23108e-06	5.04622e-05	4.26317	Down
CTC-338M12.4	1.59884	5.62598	5.22607	3.23592e-06	5.05033e-05	4.26173	Up
MFI2	0.973812	4.23108	5.22489	3.24932e-06	5.06779e-05	4.25775	Up
RPGRIP1L	0.904409	3.77287	5.22275	3.27393e-06	5.09228e-05	4.25048	Up
SORBS1	-0.926734	5.62588	-5.22126	3.29114e-06	5.11558e-05	4.24543	Down
TRAF1	0.507441	2.379	5.21902	3.31717e-06	5.14904e-05	4.23784	Up
BCL2L12	1.60132	5.09845	5.21842	3.3241e-06	5.1563e-05	4.23583	Up
ATAD5	1.15354	3.46736	5.21641	3.34766e-06	5.18582e-05	4.22903	Up
ALCAM	1.83235	7.1591	5.21377	3.37888e-06	5.2271e-05	4.22009	Up
RP11-488L18.10	1.55048	10.5377	5.21346	3.38265e-06	5.22939e-05	4.21902	Up
RNASEH2A	1.77894	8.5841	5.2087	3.43975e-06	5.31407e-05	4.20289	Up
KAZN	-0.762733	5.80502	-5.20718	3.45812e-06	5.3369e-05	4.19776	Down
ZNF805	1.12743	6.62865	5.20709	3.45919e-06	5.3369e-05	4.19746	Up
APCDD1	-0.9971	6.38148	-5.20657	3.4656e-06	5.34319e-05	4.19568	Down
PAQR4	1.21007	8.28553	5.20504	3.4842e-06	5.36035e-05	4.19052	Up
HNRNPA2B1	0.675208	10.921	5.20252	3.51518e-06	5.3978e-05	4.182	Up
RAB23	1.16211	6.58506	5.20158	3.52688e-06	5.41215e-05	4.1788	Up
WHSC1L1	0.944468	6.4844	5.19975	3.54956e-06	5.44329e-05	4.17262	Up
SLC25A23	-0.730291	5.20469	-5.19769	3.57535e-06	5.4755e-05	4.16565	Down
CCL8	1.8689	4.16919	5.1943	3.61816e-06	5.52996e-05	4.15419	Up
KREMEN1	-0.520115	4.99392	-5.19354	3.62789e-06	5.54113e-05	4.1516	Down
HSPB8	-1.84336	6.17144	-5.19225	3.64435e-06	5.56255e-05	4.14724	Down
MYPOP	1.00661	2.3694	5.18517	3.73608e-06	5.69877e-05	4.1233	Up
WBP11	1.14572	7.87745	5.18398	3.75178e-06	5.71795e-05	4.11926	Up
LOC101928000	1.24569	5.23745	5.18384	3.75365e-06	5.71795e-05	4.11878	Up
C22orf46	0.727087	3.19016	5.18159	3.78332e-06	5.7593e-05	4.1112	Up
RAB3IP	0.835345	4.5577	5.1795	3.8112e-06	5.79788e-05	4.10413	Up
PPP1R16A	-1.49377	5.64917	-5.1785	3.82466e-06	5.8145e-05	4.10074	Down
TCN1	-5.03778	7.48922	-5.1768	3.84753e-06	5.84538e-05	4.095	Down
DBNL	-1.44645	8.71606	-5.17614	3.85638e-06	5.85494e-05	4.09279	Down
GCFC2	1.13396	7.57672	5.17591	3.85953e-06	5.85584e-05	4.092	Up
PSRC1	1.62804	8.36876	5.17481	3.87448e-06	5.87462e-05	4.08828	Up
ZNF667-AS1	-2.72321	5.60592	-5.17229	3.90884e-06	5.9228e-05	4.07977	Down
WDR90	0.524533	4.95893	5.17161	3.91822e-06	5.93308e-05	4.07747	Up
COA3	-0.649317	6.8885	-5.17132	3.9222e-06	5.93518e-05	4.07649	Down
NLN	0.677965	5.59439	5.16808	3.96705e-06	5.99909e-05	4.06554	Up
RP11-196G18.24	1.76397	9.06741	5.16492	4.01125e-06	6.05792e-05	4.05487	Up
GPC2	1.76475	5.22836	5.16289	4.03998e-06	6.09082e-05	4.048	Up
SS18L1	1.14849	10.4405	5.16287	4.04018e-06	6.09082e-05	4.04795	Up
SLC37A2	-1.57927	6.56654	-5.1602	4.07825e-06	6.13885e-05	4.03892	Down
UBAP2L	0.799438	7.28278	5.15747	4.11751e-06	6.19386e-05	4.0297	Up
FBXO11	1.07023	9.80319	5.15547	4.14634e-06	6.22904e-05	4.02298	Up
RBBP6	0.592565	6.81605	5.15457	4.15953e-06	6.24066e-05	4.01992	Up
AGO2	1.03891	7.51281	5.15407	4.16677e-06	6.24334e-05	4.01825	Up
SH3RF2	-1.87676	6.86258	-5.1532	4.1795e-06	6.25831e-05	4.01531	Down
LRRCC1	1.89647	5.47828	5.15281	4.18532e-06	6.26293e-05	4.01397	Up
ZNF684	0.991274	4.47423	5.1505	4.21931e-06	6.30073e-05	4.00619	Up
CDT1	1.60764	6.50265	5.15034	4.2216e-06	6.30073e-05	4.00566	Up
ATP11C	0.748761	6.16035	5.14769	4.26098e-06	6.35121e-05	3.99673	Up
NEXN	1.54809	3.78255	5.14648	4.27916e-06	6.37002e-05	3.99263	Up
FOXF2	2.307	3.86353	5.14526	4.29752e-06	6.38246e-05	3.98851	Up
CCDC71L	1.24799	4.17398	5.14518	4.29867e-06	6.38246e-05	3.98825	Up
TMPRSS11E	-4.20161	7.77621	-5.14388	4.31831e-06	6.40746e-05	3.98386	Down
FILIP1L	1.50497	4.7643	5.13861	4.39876e-06	6.5061e-05	3.96609	Up
DTX2P1-UPK3BP1-PMS2P11	0.899722	3.5411	5.13755	4.41523e-06	6.52587e-05	3.96249	Up
TCF7L1	1.78333	3.99099	5.1369	4.42515e-06	6.53631e-05	3.96033	Up
MNAT1	1.32726	4.39453	5.13293	4.48718e-06	6.61086e-05	3.94693	Up
KIF20A	2.08506	8.74061	5.13236	4.49615e-06	6.61982e-05	3.94501	Up
ARL2	-1.51129	5.4573	-5.1312	4.51441e-06	6.64243e-05	3.94111	Down
HSF2	0.881776	6.89952	5.12894	4.55037e-06	6.68507e-05	3.93347	Up
CCNB1	1.91249	10.8151	5.12882	4.55216e-06	6.68507e-05	3.9331	Up
PRRT2	-0.733484	2.40479	-5.1271	4.57964e-06	6.72112e-05	3.9273	Down
C1orf162	1.44437	5.73916	5.1268	4.5846e-06	6.72408e-05	3.92626	Up
GEMIN2	1.7144	5.65162	5.12426	4.62553e-06	6.77976e-05	3.91771	Up
TDG	0.971145	12.7059	5.1228	4.6491e-06	6.80124e-05	3.91281	Up
KLK13	-2.37807	4.85665	-5.11992	4.69627e-06	6.86148e-05	3.9031	Down
ADNP	0.79705	10.9323	5.11871	4.7162e-06	6.88619e-05	3.89902	Up
CUBN	0.805756	2.99487	5.11708	4.74326e-06	6.91689e-05	3.89352	Up
NXN	-1.09662	11.6819	-5.11539	4.77125e-06	6.95327e-05	3.88785	Down
INPP5K	-0.827193	5.42491	-5.11505	4.77698e-06	6.95718e-05	3.8867	Down
TRA2B	0.857638	7.87579	5.1143	4.78963e-06	6.97116e-05	3.88415	Up
CCR1	1.36964	5.08745	5.11299	4.81155e-06	6.99861e-05	3.87976	Up
POLG2	1.03167	7.73932	5.11015	4.85961e-06	7.06403e-05	3.8702	Up
ANKRD36BP2	2.02956	5.26526	5.10797	4.89677e-06	7.11353e-05	3.86286	Up
OR7E14P	-1.9998	6.31811	-5.10764	4.9025e-06	7.11733e-05	3.86174	Down
THOC2	0.928276	9.38683	5.10451	4.95635e-06	7.18639e-05	3.85123	Up
ABCA17P	3.80404	4.96506	5.10227	4.99539e-06	7.23842e-05	3.84367	Up
MIR6805	-0.790252	7.66721	-5.10087	5.01984e-06	7.26923e-05	3.83898	Down
DRG2	-0.758548	4.29551	-5.09979	5.03885e-06	7.28753e-05	3.83534	Down
CMPK2	2.51708	9.67779	5.09955	5.04305e-06	7.289e-05	3.83454	Up
ORC6	1.67156	9.40012	5.09929	5.04761e-06	7.291e-05	3.83367	Up
FXR1	1.36713	8.32279	5.09893	5.05398e-06	7.29559e-05	3.83246	Up
MLLT4-AS1	-0.904691	3.16312	-5.09816	5.06763e-06	7.31067e-05	3.82986	Down
AP3S2	-0.758848	6.61818	-5.09375	5.14647e-06	7.4104e-05	3.81501	Down
FAM216A	2.09463	4.52599	5.09318	5.15666e-06	7.4204e-05	3.8131	Up
PTPLAD1	1.50945	9.42804	5.09251	5.16878e-06	7.43248e-05	3.81084	Up
EHD3	-1.1051	5.74562	-5.09235	5.17155e-06	7.43248e-05	3.81033	Down
LOC100129098	-0.623071	3.45507	-5.09104	5.19536e-06	7.44635e-05	3.80591	Down
OIP5	2.8117	7.96768	5.09076	5.20039e-06	7.44635e-05	3.80498	Up
MCOLN2	1.10634	3.68808	5.09063	5.20286e-06	7.44635e-05	3.80452	Up
FAM167A	-0.764846	3.00709	-5.09057	5.20399e-06	7.44635e-05	3.80431	Down
TOM1L2	-0.693941	4.83617	-5.08981	5.21774e-06	7.45583e-05	3.80177	Down
CHD1	1.08771	9.36999	5.08967	5.22039e-06	7.45583e-05	3.80128	Up
RRM2	1.87246	11.797	5.08857	5.24048e-06	7.47986e-05	3.79759	Up
RNF167	-0.587167	7.70723	-5.08814	5.24823e-06	7.48626e-05	3.79617	Down
MEST	1.83121	9.65873	5.08733	5.26312e-06	7.50282e-05	3.79344	Up
MPZL3	-0.959013	5.10402	-5.08666	5.27549e-06	7.50917e-05	3.79118	Down
PTPRCAP	-2.12583	4.51779	-5.08655	5.27757e-06	7.50917e-05	3.7908	Down
SEC22A	0.955667	7.95368	5.08638	5.2807e-06	7.50917e-05	3.79023	Up
DUSP12	1.17805	8.90764	5.08152	5.37099e-06	7.62334e-05	3.77392	Up
PRKCI	1.10569	7.8625	5.08118	5.37753e-06	7.62724e-05	3.77275	Up
DKFZp667F0711	-0.729117	3.78397	-5.08102	5.38041e-06	7.62724e-05	3.77224	Down
RDH16	-1.84764	5.74529	-5.07917	5.41525e-06	7.67188e-05	3.76603	Down
POGLUT1	0.965023	8.26214	5.07879	5.4226e-06	7.67755e-05	3.76472	Up
INTS7	1.05401	5.99952	5.07833	5.43123e-06	7.68026e-05	3.76319	Up
TROAP	0.848405	5.25094	5.07684	5.4595e-06	7.71546e-05	3.7582	Up
RASAL1	-0.82627	4.23732	-5.07534	5.48824e-06	7.75129e-05	3.75314	Down
IL18	-3.06478	9.04952	-5.0728	5.53709e-06	7.81545e-05	3.74462	Down
LDOC1	-2.21414	4.79333	-5.06996	5.59234e-06	7.88381e-05	3.73507	Down
CRCT1	-5.34053	5.79084	-5.06996	5.59241e-06	7.88381e-05	3.73506	Down
MAD2L1	1.72735	6.96271	5.06833	5.62414e-06	7.92366e-05	3.72961	Up
PEX13	1.40021	7.50668	5.0674	5.64254e-06	7.9447e-05	3.72647	Up
ANP32D	-0.534449	4.0926	-5.06612	5.66779e-06	7.97533e-05	3.72218	Down
INTS8	0.778449	10.4696	5.06405	5.70886e-06	8.0282e-05	3.71523	Up
TRAM2	0.919353	3.45458	5.06266	5.73663e-06	8.06061e-05	3.71056	Up
DOK3	0.767603	2.75506	5.06254	5.73896e-06	8.06061e-05	3.71017	Up
CCNE2	1.85693	6.06534	5.05351	5.92267e-06	8.30335e-05	3.67986	Up
SMYD2	1.09872	5.72624	5.05292	5.93485e-06	8.31533e-05	3.67789	Up
IL24	2.44093	4.17164	5.05258	5.94192e-06	8.32014e-05	3.67674	Up
FCER1A	-1.35837	4.85707	-5.05229	5.94795e-06	8.32349e-05	3.67577	Down
FAM64A	2.21279	5.72077	5.05046	5.98597e-06	8.37158e-05	3.66964	Up
CBFB	0.883402	7.89042	5.04977	6.0005e-06	8.38678e-05	3.66731	Up
ASXL1	1.81751	6.81851	5.04911	6.01436e-06	8.40101e-05	3.66509	Up
CRB3	-1.18171	7.87068	-5.04529	6.09494e-06	8.50837e-05	3.65229	Down
S100A16	-1.36289	13.0689	-5.04341	6.13497e-06	8.55903e-05	3.64599	Down
CUZD1	0.805281	2.65853	5.04045	6.1986e-06	8.64254e-05	3.63607	Up
ZNF542P	-1.7096	4.56952	-5.03869	6.23668e-06	8.68505e-05	3.63018	Down
ZFC3H1	0.581121	6.55815	5.03819	6.24767e-06	8.69506e-05	3.62849	Up
SFPQ	0.787459	9.71287	5.0367	6.28005e-06	8.73481e-05	3.62351	Up
PARP12	1.47953	9.82172	5.03589	6.29796e-06	8.7536e-05	3.62078	Up
HELZ	0.705821	6.96611	5.03574	6.30121e-06	8.7536e-05	3.62028	Up
SMOX	-0.686976	3.94495	-5.03423	6.3344e-06	8.78903e-05	3.61523	Down
TRAPPC10	1.46706	4.62984	5.03395	6.3406e-06	8.79229e-05	3.61429	Up
BIRC5	1.41811	6.00325	5.0337	6.34604e-06	8.79451e-05	3.61346	Up
TTF1	1.2537	6.48765	5.02909	6.44883e-06	8.92075e-05	3.59801	Up
HIPK2	-0.614182	5.36277	-5.02773	6.47957e-06	8.95786e-05	3.59344	Down
LCE3D	-5.3678	7.47323	-5.02648	6.50782e-06	8.99148e-05	3.58926	Down
DEPTOR	-1.26078	5.62654	-5.02551	6.52988e-06	9.01459e-05	3.586	Down
SLC37A1	-1.00572	3.64905	-5.02539	6.53243e-06	9.01459e-05	3.58563	Down
RPL10L	-1.07999	8.47785	-5.02265	6.59518e-06	9.09022e-05	3.57643	Down
SHROOM3	-1.57473	5.87169	-5.01867	6.6871e-06	9.21137e-05	3.56313	Down
STK19	-0.520623	5.5205	-5.01813	6.69974e-06	9.22322e-05	3.56131	Down
CA4	-1.23125	3.58246	-5.01752	6.7139e-06	9.23716e-05	3.55928	Down
UPF2	0.995655	10.1036	5.01717	6.72213e-06	9.24145e-05	3.5581	Up
MTHFD1	1.10237	10.9526	5.01704	6.7251e-06	9.24145e-05	3.55768	Up
NDUFB4	0.9664	9.5597	5.01665	6.73435e-06	9.24861e-05	3.55636	Up
PAG1	1.60085	6.01651	5.01571	6.75638e-06	9.2733e-05	3.55322	Up
BUB1B	2.36691	10.2235	5.01483	6.77713e-06	9.2962e-05	3.55027	Up
CCNL1	1.61883	7.93795	5.01245	6.83339e-06	9.36531e-05	3.54232	Up
LINC00925	1.35207	3.66825	5.01236	6.8357e-06	9.36531e-05	3.54199	Up
FAM83F	-2.04211	5.93181	-5.01151	6.85582e-06	9.38726e-05	3.53917	Down
ATP2B1	1.7335	8.04753	5.00866	6.92429e-06	9.47534e-05	3.52961	Up
TRPT1	-1.00023	8.70347	-5.00784	6.9439e-06	9.49649e-05	3.5269	Down
CSTF3	1.06136	9.28186	5.00555	6.99963e-06	9.56528e-05	3.51921	Up
CTPS1	1.30029	9.36339	5.00543	7.00255e-06	9.56528e-05	3.51881	Up
EME1	0.734153	6.85346	5.00409	7.03519e-06	9.60413e-05	3.51434	Up
PARVG	0.559348	2.68041	5.00215	7.08278e-06	9.66332e-05	3.50786	Up
HPRT1	0.690238	7.63757	5.00139	7.10145e-06	9.67987e-05	3.50533	Up
RP1-228H13.5	0.927889	5.3768	4.99981	7.14071e-06	9.72497e-05	3.50003	Up
LOC101927507	-1.33612	2.98827	-4.9972	7.20589e-06	9.80519e-05	3.49129	Down
EIF2S2	1.25146	8.2569	4.9971	7.20818e-06	9.80519e-05	3.49099	Up
RIOK1	0.912384	9.53813	4.99393	7.28805e-06	9.90206e-05	3.48039	Up
ZBTB2	1.39989	8.63605	4.99346	7.3e-06	9.91241e-05	3.47882	Up
GJB2	-3.28342	13.5318	-4.99226	7.33064e-06	9.9481e-05	3.47479	Down
NUDCD1	1.70311	7.8972	4.99063	7.37237e-06	9.99288e-05	3.46934	Up
PDK1	1.01224	5.66127	4.99025	7.38192e-06	9.9999e-05	3.46809	Up
PDCD10	1.10704	12.3248	4.98906	7.41257e-06	0.000100236	3.46411	Up
MIR31HG	-2.36962	4.36031	-4.98371	7.55171e-06	0.000102057	3.44623	Down
ZNF710	-0.518865	4.58878	-4.98078	7.62893e-06	0.00010304	3.43646	Down
RICTOR	1.02635	7.66406	4.97613	7.75318e-06	0.000104595	3.42093	Up
QPCTL	0.60844	2.97477	4.97569	7.76493e-06	0.000104669	3.41947	Up
DAPL1	-4.22642	9.814	-4.97559	7.76784e-06	0.000104669	3.41911	Down
DNAJC17	-0.806139	4.6837	-4.97403	7.80994e-06	0.000105174	3.41392	Down
BCO2	-2.83172	4.03904	-4.97312	7.83477e-06	0.000105385	3.41087	Down
CYP2C18	-3.05052	7.18121	-4.96698	8.00332e-06	0.000107462	3.39041	Down
LRRC8B	1.04853	5.87845	4.96499	8.05895e-06	0.000108019	3.38375	Up
TFF3	-5.1494	5.15991	-4.96415	8.08231e-06	0.000108269	3.38097	Down
HINT3	-1.02139	4.08471	-4.96393	8.08864e-06	0.00010829	3.38022	Down
TPSAB1	-1.07213	2.79117	-4.96273	8.12237e-06	0.000108678	3.37622	Down
ZNF200	1.43273	8.11199	4.96189	8.14605e-06	0.000108931	3.37342	Up
FAM213A	-1.33547	9.86776	-4.96131	8.16244e-06	0.000109087	3.37149	Down
SSH3	-0.845428	4.86345	-4.95974	8.20716e-06	0.000109556	3.36624	Down
DUOXA1	-1.42363	8.18235	-4.95847	8.24343e-06	0.000109976	3.36201	Down
ZCCHC11	0.501571	6.42465	4.95761	8.26805e-06	0.000110241	3.35914	Up
GP1BB	-1.20198	4.69628	-4.95442	8.36001e-06	0.000111402	3.34851	Down
SH3GLB2	-0.67818	4.48353	-4.95009	8.48631e-06	0.000112888	3.3341	Down
AC128677.4	2.75982	4.26483	4.94929	8.50993e-06	0.000113136	3.33143	Up
CDRT4	-1.35631	6.68369	-4.94903	8.51782e-06	0.000113175	3.33054	Down
RAVER1	-1.22991	3.65381	-4.94864	8.52936e-06	0.000113263	3.32924	Down
EPB41L3	-2.33221	7.31429	-4.94804	8.54687e-06	0.00011343	3.32727	Down
CEP55	2.49853	10.2036	4.94617	8.60267e-06	0.000114104	3.32102	Up
HAUS8	2.05827	6.37884	4.94359	8.6799e-06	0.000114995	3.31243	Up
CUL2	1.14352	7.63522	4.94292	8.7e-06	0.000115194	3.31021	Up
TMEM79	-2.17298	10.5363	-4.93987	8.7926e-06	0.000116286	3.30004	Down
FLJ42351	-0.71984	2.39708	-4.93745	8.86645e-06	0.000117195	3.292	Down
PIGR	-2.71664	4.23391	-4.93234	9.02496e-06	0.000119015	3.27498	Down
RSPH1	-2.39678	5.19974	-4.93207	9.03342e-06	0.000119027	3.27408	Down
AKAP8	0.795304	8.93849	4.93198	9.03624e-06	0.000119027	3.27378	Up
YIPF2	-0.604026	5.69314	-4.93176	9.04306e-06	0.000119048	3.27306	Down
PARP1	1.12913	10.1658	4.92978	9.10531e-06	0.00011973	3.26647	Up
PHF20L1	0.957208	6.7208	4.92924	9.12248e-06	0.000119886	3.26466	Up
TP53AIP1	-2.07212	5.54034	-4.92624	9.21764e-06	0.000120998	3.25469	Down
ZC3H12D	2.06453	6.53747	4.9233	9.31188e-06	0.000122095	3.24492	Up
NAG18	-0.587268	3.3376	-4.91778	9.49175e-06	0.000124319	3.22654	Down
SMS	1.40426	11.3753	4.91679	9.52417e-06	0.000124593	3.22327	Up
JMJD7	-1.72329	7.12846	-4.91616	9.5449e-06	0.000124793	3.22118	Down
LINC00959	-1.75813	5.76427	-4.91358	9.63048e-06	0.00012584	3.2126	Down
CD82	-1.79593	7.38809	-4.91228	9.67388e-06	0.000126335	3.20828	Down
EVPL	-2.39027	8.3985	-4.91017	9.74502e-06	0.000127191	3.20125	Down
LINC01305	2.86893	4.13369	4.90966	9.76219e-06	0.000127343	3.19956	Up
SLC25A17	0.979362	8.55705	4.90901	9.78417e-06	0.000127557	3.1974	Up
PCBP4	-1.28557	4.44684	-4.90736	9.83999e-06	0.000128201	3.19193	Down
DMKN	-4.00243	8.97435	-4.90722	9.84484e-06	0.000128201	3.19146	Down
RAD18	0.929918	5.43424	4.90678	9.85997e-06	0.000128325	3.18999	Up
RIC8B	0.837618	5.1548	4.9066	9.86602e-06	0.000128331	3.1894	Up
NBN	0.816317	7.86843	4.90583	9.89216e-06	0.000128598	3.18686	Up
CAMSAP3	-0.866065	2.94211	-4.90496	9.92216e-06	0.000128891	3.18395	Down
ENO3	0.636021	2.98147	4.90485	9.92593e-06	0.000128891	3.18358	Up
DDX46	0.587216	9.81494	4.90441	9.94094e-06	0.000129012	3.18213	Up
HSPA13	1.76068	7.54124	4.90295	9.99117e-06	0.000129591	3.17729	Up
GTF2H2	1.17051	7.703	4.90069	1.00698e-05	0.000130537	3.16976	Up
SIDT2	-0.827944	9.0188	-4.89732	1.01878e-05	0.000131917	3.15857	Down
DERL1	0.847291	9.32364	4.89388	1.03095e-05	0.000133418	3.14717	Up
SCRN2	-0.842713	4.75233	-4.89362	1.0319e-05	0.000133464	3.14629	Down
TMEM38B	1.93131	5.58573	4.89239	1.03627e-05	0.000133954	3.14223	Up
EXOSC8	0.934498	10.6324	4.89134	1.04006e-05	0.000134282	3.13873	Up
ADAM19	0.972891	3.60997	4.89128	1.04027e-05	0.000134282	3.13853	Up
B3GALTL	1.80288	4.77724	4.8912	1.04057e-05	0.000134282	3.13826	Up
ALG10	1.45408	5.36289	4.88925	1.0476e-05	0.000135072	3.13178	Up
FIGNL1	1.34829	7.02223	4.88917	1.04787e-05	0.000135072	3.13154	Up
NR2C1	0.892911	6.2697	4.88681	1.05647e-05	0.000136027	3.1237	Up
LOC101928631	-0.66131	3.60568	-4.88648	1.05766e-05	0.000136104	3.12261	Down
C9orf40	1.6967	7.78658	4.88571	1.06048e-05	0.00013639	3.12006	Up
RHCG	-4.6362	10.7464	-4.88479	1.06387e-05	0.000136673	3.11699	Down
AGPAT5	1.67057	8.24952	4.8821	1.07379e-05	0.00013787	3.10807	Up
C10orf54	-1.06612	5.89728	-4.88138	1.07645e-05	0.000138056	3.10571	Down
MS4A4A	1.37789	4.14735	4.88033	1.08036e-05	0.000138466	3.10222	Up
NPAS2	-0.848276	4.50227	-4.88004	1.08147e-05	0.000138466	3.10124	Down
EXOSC9	1.22059	8.4773	4.87669	1.09402e-05	0.000139996	3.09016	Up
ANKRD26	0.607317	3.98472	4.87511	1.10003e-05	0.000140686	3.0849	Up
APLF	-0.560852	3.1381	-4.87243	1.11025e-05	0.000141913	3.07602	Down
ZNF662	-1.96526	3.92299	-4.87186	1.11244e-05	0.000142114	3.07413	Down
CCDC69	-1.55	5.29315	-4.87155	1.11361e-05	0.000142185	3.07312	Down
SLFN11	2.28703	7.83263	4.87111	1.11532e-05	0.000142323	3.07165	Up
MYH14	-0.945189	4.29241	-4.86997	1.11973e-05	0.000142806	3.06786	Down
ELAVL1	0.827935	6.02043	4.86976	1.12054e-05	0.00014283	3.06717	Up
RGS14	-0.583778	5.47902	-4.86871	1.12461e-05	0.000143269	3.06368	Down
DDX58	1.5942	7.53625	4.86606	1.13491e-05	0.00014442	3.05493	Up
LOC101929147	0.609584	4.65601	4.86338	1.14548e-05	0.000145684	3.04603	Up
ZFR2	1.51549	4.25562	4.86239	1.1494e-05	0.000146101	3.04276	Up
LOC375196	2.82385	4.38789	4.86148	1.15302e-05	0.000146399	3.03974	Up
RPUSD2	0.760707	7.38899	4.85936	1.16146e-05	0.000147389	3.03273	Up
LOC100505715	-2.05107	5.14689	-4.85814	1.16636e-05	0.000147928	3.02869	Down
GCNT4	0.687199	3.04406	4.85784	1.16757e-05	0.000148	3.0277	Up
SELL	2.50092	3.94873	4.85744	1.16918e-05	0.000148122	3.02638	Up
ADAMTSL4	-1.51027	3.97391	-4.85312	1.18673e-05	0.000150095	3.01208	Down
LPAR5	-1.26052	6.05516	-4.85207	1.19103e-05	0.000150556	3.00861	Down
SLC30A7	0.840369	6.99852	4.85114	1.19486e-05	0.000150957	3.00553	Up
CKLF	1.16136	10.5198	4.84974	1.20065e-05	0.000151522	3.00088	Up
INPP4A	0.861202	4.54526	4.84772	1.20903e-05	0.000152495	2.99421	Up
TNKS1BP1	-0.950431	4.67551	-4.84647	1.21424e-05	0.000153067	2.99008	Down
OLFML2B	2.02165	4.37007	4.84524	1.2194e-05	0.000153634	2.98601	Up
TROVE2	0.623301	7.68442	4.83883	1.24662e-05	0.00015689	2.96483	Up
LRRC8D	1.28167	10.4331	4.83743	1.25266e-05	0.000157477	2.96018	Up
LMNB1	1.89974	8.37441	4.83378	1.26852e-05	0.000159384	2.94811	Up
DNAJB11	1.17512	11.0306	4.83186	1.27693e-05	0.000160353	2.94177	Up
KLB	-1.2161	4.00549	-4.82991	1.28552e-05	0.000161343	2.93533	Down
ANXA9	-2.03938	4.63936	-4.82962	1.28681e-05	0.000161415	2.93438	Down
HJURP	1.35401	7.7806	4.82715	1.29779e-05	0.000162704	2.92622	Up
WDR89	0.627597	5.55654	4.8268	1.29934e-05	0.000162809	2.92507	Up
FUBP1	1.0854	7.66864	4.8263	1.30162e-05	0.000163005	2.92339	Up
WNT4	-1.35046	3.89635	-4.82426	1.31078e-05	0.000164063	2.91667	Down
FAM219B	-0.983395	5.89438	-4.823	1.31645e-05	0.000164682	2.91252	Down
TAF4	0.650732	5.24916	4.82262	1.31819e-05	0.000164809	2.91126	Up
TTC4	0.64142	9.76909	4.82108	1.32518e-05	0.000165593	2.90618	Up
KLHL24	1.3647	6.77692	4.82011	1.32964e-05	0.00016606	2.90296	Up
COIL	0.722454	8.09139	4.81886	1.33536e-05	0.000166592	2.89884	Up
HMGN2	0.838562	13.3811	4.81713	1.34333e-05	0.000167496	2.89313	Up
DHFR	1.22176	7.96098	4.81643	1.34657e-05	0.000167807	2.89082	Up
PLLP	-2.44405	7.46852	-4.81588	1.34912e-05	0.000168034	2.88901	Down
CEND1	0.521129	2.93253	4.8155	1.35087e-05	0.00016816	2.88776	Up
RAI14	1.97086	9.63237	4.81408	1.35747e-05	0.000168891	2.88308	Up
C6orf62	1.38951	9.03367	4.81168	1.36875e-05	0.0001702	2.87515	Up
MRPS6	1.04864	10.344	4.8107	1.37334e-05	0.000170587	2.87193	Up
C19orf33	-2.02652	12.6334	-4.81003	1.37653e-05	0.000170745	2.86971	Down
SP6	-1.7486	4.23033	-4.80996	1.37685e-05	0.000170745	2.86948	Down
SASH1	-1.7292	8.59593	-4.80955	1.37883e-05	0.000170897	2.86811	Down
RECQL4	1.72529	6.43424	4.80871	1.38278e-05	0.000171293	2.86536	Up
TMEM246	-1.81341	7.86354	-4.80781	1.3871e-05	0.000171643	2.86237	Down
CAMSAP2	0.775779	8.3638	4.80738	1.38911e-05	0.000171799	2.86098	Up
ATP6V1C2	-3.05431	5.0004	-4.80481	1.40145e-05	0.000173232	2.85249	Down
MIR17	1.85074	5.57224	4.80458	1.40256e-05	0.000173275	2.85174	Up
CHD1L	0.981061	7.00758	4.80435	1.40367e-05	0.000173319	2.85098	Up
FAT1	1.16859	11.5001	4.8031	1.40972e-05	0.000173856	2.84685	Up
KCNK6	-1.85661	8.13805	-4.80286	1.41088e-05	0.000173856	2.84606	Down
NOP58	0.788941	12.3946	4.80273	1.4115e-05	0.000173856	2.84564	Up
ASB2	1.04251	3.47666	4.8025	1.4126e-05	0.000173859	2.84489	Up
NUP153	0.574795	6.02585	4.79841	1.43264e-05	0.000176135	2.83138	Up
DMTF1	1.06325	11.4187	4.7962	1.44356e-05	0.000177382	2.8241	Up
MIS12	0.96393	10.5614	4.79531	1.44797e-05	0.000177829	2.82117	Up
TMPRSS13	-0.82991	4.63642	-4.79459	1.45156e-05	0.000178174	2.8188	Down
PARPBP	1.17301	5.2082	4.79438	1.4526e-05	0.000178207	2.81811	Up
CTLA4	0.63712	2.9419	4.79407	1.45413e-05	0.000178299	2.8171	Up
IQGAP3	0.518616	4.4759	4.79263	1.46136e-05	0.000179055	2.81234	Up
PITX1	-2.41827	5.44272	-4.79253	1.46187e-05	0.000179055	2.81201	Down
PLEKHG4	1.93608	7.21529	4.79214	1.46382e-05	0.000179199	2.81073	Up
EED	1.32449	8.19845	4.79198	1.46462e-05	0.000179201	2.81021	Up
PHLDA1	-1.38236	7.27563	-4.79139	1.46758e-05	0.000179467	2.80827	Down
MAPKAPK3	-1.04014	7.8007	-4.78976	1.47583e-05	0.000180351	2.80289	Down
LRRC72	0.527056	2.8316	4.78965	1.47639e-05	0.000180351	2.80253	Up
SLC25A14	0.709998	6.31475	4.78783	1.48562e-05	0.00018121	2.79655	Up
CAPN10-AS1	0.574652	3.05177	4.78695	1.49014e-05	0.000181643	2.79364	Up
ERVMER34-1	1.72839	3.44262	4.78552	1.49746e-05	0.000182438	2.78894	Up
KPNA2	1.0296	12.9911	4.78368	1.50695e-05	0.000183497	2.78288	Up
ARID1A	0.514635	4.82055	4.78244	1.51338e-05	0.000184182	2.77879	Up
DDX55	1.2057	6.99114	4.78063	1.52283e-05	0.000185134	2.77283	Up
EREG	-1.7883	4.24218	-4.7798	1.52716e-05	0.000185418	2.77011	Down
PIK3C2B	-1.15371	9.47894	-4.77972	1.5276e-05	0.000185418	2.76983	Down
CENPL	0.967087	6.00952	4.77925	1.53004e-05	0.000185617	2.76829	Up
MOCOS	1.72307	6.45979	4.77535	1.55068e-05	0.000187722	2.75545	Up
NASP	1.46764	8.37316	4.77501	1.55245e-05	0.000187837	2.75435	Up
HSPA14	0.987297	9.10231	4.77263	1.5652e-05	0.00018908	2.74651	Up
AGTPBP1	0.748037	5.93241	4.77241	1.56639e-05	0.000189125	2.74578	Up
PARP14	0.936305	6.03231	4.77149	1.57132e-05	0.000189554	2.74277	Up
BLOC1S5-TXNDC5	1.12169	12.1266	4.77144	1.57161e-05	0.000189554	2.74259	Up
AXIN1	1.33109	3.4039	4.77034	1.57752e-05	0.000190167	2.73899	Up
UNC5B-AS1	-2.02447	4.68904	-4.76997	1.57954e-05	0.000190274	2.73776	Down
CEP78	1.23327	7.12312	4.76987	1.58007e-05	0.000190274	2.73744	Up
LOC102724275	1.99445	6.4102	4.76761	1.59237e-05	0.000191654	2.73001	Up
RP1-93H18.6	2.33229	5.89341	4.76669	1.5974e-05	0.000192057	2.72698	Up
AX746755	-2.59156	8.50886	-4.76529	1.60512e-05	0.000192783	2.72236	Down
PRAC1	-2.98382	5.39859	-4.76403	1.61202e-05	0.000193511	2.71824	Down
LHFPL2	1.61633	7.9952	4.76354	1.61475e-05	0.000193634	2.71663	Up
MREG	-1.65386	9.80028	-4.76209	1.6228e-05	0.000194498	2.71186	Down
COPS7B	0.555658	5.52442	4.76162	1.62541e-05	0.000194709	2.71032	Up
SLC16A1	2.16617	6.28586	4.75672	1.65297e-05	0.00019766	2.69419	Up
OR8B8	0.605123	2.72495	4.75662	1.6535e-05	0.00019766	2.69389	Up
PMS2P1	0.63783	7.71108	4.75593	1.6574e-05	0.000198023	2.69163	Up
TM6SF1	1.06403	3.54905	4.7556	1.6593e-05	0.000198146	2.69053	Up
CDR2	1.93737	7.68485	4.75264	1.67621e-05	0.000200061	2.68081	Up
TMEM45B	-3.00492	8.53075	-4.75069	1.68747e-05	0.000201238	2.67439	Down
ARAF	0.585997	6.52208	4.75047	1.68871e-05	0.000201238	2.67369	Up
MPZL2	-1.4989	10.6482	-4.74968	1.69332e-05	0.000201682	2.67107	Down
ADAR	0.797031	12.4486	4.74692	1.70939e-05	0.000203388	2.66202	Up
TXNDC16	1.82932	8.64459	4.7468	1.71005e-05	0.000203388	2.66165	Up
NCBP2	0.894221	9.66002	4.74676	1.71031e-05	0.000203388	2.6615	Up
ZBED8	1.91308	4.64273	4.74656	1.71151e-05	0.000203403	2.66083	Up
EIF5A2	1.47477	3.70189	4.74644	1.71221e-05	0.000203403	2.66044	Up
XPR1	1.25018	6.91212	4.74591	1.71528e-05	0.000203662	2.65872	Up
RRAGC	0.572864	7.98686	4.74441	1.72414e-05	0.000204607	2.65378	Up
CRYAB	-3.8138	7.23221	-4.74405	1.72626e-05	0.000204753	2.65261	Down
GTPBP8	0.906804	7.77867	4.74295	1.73276e-05	0.00020541	2.649	Up
ARPP19	1.04051	9.21206	4.74076	1.74579e-05	0.000206748	2.64182	Up
KRR1	0.603775	6.56939	4.73716	1.76747e-05	0.000208775	2.62999	Up
PHACTR4	-1.28404	7.4674	-4.73671	1.77015e-05	0.000208984	2.62854	Down
RP11-164P12.4	-1.60478	8.09206	-4.73612	1.77374e-05	0.0002093	2.6266	Down
ERCC6L	1.52827	7.35033	4.73513	1.77977e-05	0.000209794	2.62335	Up
MIS18BP1	1.14529	5.10312	4.73263	1.79508e-05	0.00021149	2.61514	Up
TMEM106C	1.2266	7.97799	4.73177	1.80036e-05	0.000211963	2.61232	Up
KIF18A	1.73278	5.30714	4.73167	1.80094e-05	0.000211963	2.61201	Up
FASTKD3	0.942618	10.0373	4.73075	1.80666e-05	0.000212525	2.60897	Up
SCNM1	0.66494	8.79472	4.7306	1.80758e-05	0.000212525	2.60848	Up
MARS	0.809269	9.00232	4.72985	1.8122e-05	0.000212959	2.60604	Up
UBA5	1.03137	9.39196	4.72865	1.81968e-05	0.000213729	2.60209	Up
CHAMP1	1.16628	3.29094	4.72644	1.8335e-05	0.000215241	2.59484	Up
MMD	1.08003	5.51251	4.72475	1.84408e-05	0.000216372	2.58932	Up
SENP2	1.08417	5.84637	4.722	1.86151e-05	0.000218081	2.58031	Up
ZNF219	-0.645509	3.5521	-4.71952	1.87735e-05	0.000219825	2.57219	Down
AHNAK	-0.71596	5.93523	-4.7189	1.88136e-05	0.000220158	2.57014	Down
KLK10	-3.21677	6.81893	-4.7165	1.89686e-05	0.000221556	2.56228	Down
DUT	1.23353	10.8717	4.7165	1.89688e-05	0.000221556	2.56227	Up
STOM	0.822392	8.60295	4.71648	1.89698e-05	0.000221556	2.56222	Up
PPIAP21	0.800486	5.07318	4.71622	1.89867e-05	0.00022164	2.56137	Up
FN1	1.76931	6.31373	4.71537	1.90417e-05	0.00022217	2.55859	Up
BRICD5	1.50883	2.95801	4.7149	1.90722e-05	0.000222411	2.55706	Up
APMAP	1.19921	11.1958	4.71472	1.90845e-05	0.000222441	2.55645	Up
CAND1	0.851534	7.42886	4.71453	1.90963e-05	0.000222466	2.55585	Up
LINC01214	-2.0718	3.39294	-4.71422	1.91166e-05	0.000222589	2.55483	Down
HSD11B1	2.01127	3.77655	4.7131	1.919e-05	0.000223331	2.55116	Up
POLR2L	-0.824897	7.12251	-4.71268	1.92177e-05	0.000223539	2.54978	Down
SPP1	2.20467	5.55822	4.71243	1.92339e-05	0.000223614	2.54897	Up
CTB-12A17.3	-0.658664	9.63111	-4.71189	1.92698e-05	0.000223827	2.54718	Down
ICE1	0.968713	10.7056	4.71186	1.92718e-05	0.000223827	2.54709	Up
DTX2	-1.26557	4.53167	-4.70962	1.94196e-05	0.000225314	2.53977	Down
CMSS1	1.25326	8.67702	4.70292	1.98691e-05	0.000230064	2.51784	Up
RSPH3	-0.571336	4.69668	-4.70121	1.99855e-05	0.000231294	2.51224	Down
CDK17	0.628662	6.93008	4.70101	1.99991e-05	0.000231334	2.51159	Up
ZNF519	0.854746	3.78688	4.6974	2.02473e-05	0.000234087	2.49978	Up
MGME1	1.01383	11.2934	4.69693	2.02794e-05	0.00023433	2.49826	Up
ELF4	0.820144	8.61239	4.6967	2.02951e-05	0.00023433	2.49752	Up
SOAT1	1.41593	7.36348	4.69665	2.02991e-05	0.00023433	2.49733	Up
THOC6	1.27674	3.66842	4.69634	2.03204e-05	0.000234458	2.49632	Up
MROH7-TTC4	0.715305	10.7857	4.695	2.04135e-05	0.000235394	2.49194	Up
CTA-29F11.1	1.30757	5.67481	4.69488	2.04221e-05	0.000235394	2.49154	Up
PAXBP1	0.919239	6.29197	4.69258	2.05831e-05	0.000237131	2.48402	Up
RP11-164P12.3	0.629619	3.89493	4.69225	2.06063e-05	0.000237279	2.48294	Up
CDC27	0.610779	7.36374	4.69041	2.07357e-05	0.000238559	2.47694	Up
PRSS3	-3.52838	6.69851	-4.69028	2.07451e-05	0.000238559	2.47651	Down
CTTN	-0.583449	5.95267	-4.68965	2.07894e-05	0.000238906	2.47446	Down
POLE	2.03702	7.43431	4.68772	2.09269e-05	0.000240366	2.46815	Up
RAB11FIP1	-1.21205	7.44963	-4.68645	2.10176e-05	0.000241286	2.464	Down
PKP3	-0.918308	5.39131	-4.6863	2.10286e-05	0.000241291	2.46351	Down
ZNF318	1.81534	6.80764	4.68521	2.11071e-05	0.000242071	2.45993	Up
APTR	0.992748	6.36102	4.68402	2.11929e-05	0.000242844	2.45605	Up
LETM1	-0.741454	5.59674	-4.68398	2.11957e-05	0.000242844	2.45592	Down
COCH	2.13564	6.62673	4.68235	2.1314e-05	0.000244076	2.45059	Up
FANK1	-1.53371	6.38886	-4.68171	2.13602e-05	0.000244483	2.44852	Down
TIA1	0.812609	8.70866	4.67872	2.15789e-05	0.000246739	2.43876	Up
PHF23	-1.18127	7.20754	-4.67769	2.16549e-05	0.000247485	2.43539	Down
EPHA1-AS1	-0.54921	4.17195	-4.6763	2.17575e-05	0.000248533	2.43087	Down
MRC1	2.37423	5.14012	4.67465	2.18805e-05	0.000249688	2.42547	Up
KLF8	-1.84228	7.94314	-4.6729	2.20111e-05	0.000250929	2.41977	Down
CCNA2	1.6057	8.16098	4.6721	2.2071e-05	0.000251487	2.41716	Up
VEGFA	1.46513	7.39565	4.67075	2.21732e-05	0.000252399	2.41274	Up
DCBLD2	0.562376	5.70557	4.6699	2.22378e-05	0.000252883	2.40996	Up
TMEM101	-0.810055	7.31928	-4.66878	2.23224e-05	0.000253719	2.40632	Down
ZCCHC2	0.930134	5.16955	4.66856	2.23388e-05	0.00025378	2.40561	Up
TGFA	-0.838107	5.41741	-4.66837	2.23539e-05	0.000253824	2.40497	Down
NEU1	1.94817	7.34172	4.66705	2.24541e-05	0.000254836	2.40068	Up
BCLAF1	0.713402	7.84697	4.66519	2.25968e-05	0.000256201	2.39462	Up
MTCP1	1.12362	3.52535	4.66339	2.27361e-05	0.00025756	2.38873	Up
CTDSPL2	0.98736	6.79846	4.66335	2.27391e-05	0.00025756	2.38861	Up
IL20RA	-1.38366	5.77445	-4.66216	2.2831e-05	0.000258472	2.38475	Down
RP11-255C15.4	1.32107	3.93912	4.6617	2.28668e-05	0.00025875	2.38324	Up
ZNF581	-0.877314	7.55129	-4.66118	2.29073e-05	0.00025908	2.38155	Down
KHDRBS1	0.928062	8.79604	4.66088	2.29312e-05	0.000259223	2.38055	Up
CAMTA1	0.802059	7.37225	4.66055	2.29569e-05	0.000259367	2.37948	Up
CA13	-0.987064	5.49143	-4.66042	2.29667e-05	0.000259367	2.37907	Down
TRIB1	0.624036	5.02617	4.65857	2.31122e-05	0.000260882	2.37302	Up
RP11-216L13.19	1.03938	3.38048	4.65832	2.31315e-05	0.00026097	2.37223	Up
SLC20A1	2.11164	8.59806	4.65809	2.31499e-05	0.00026105	2.37146	Up
SCML1	1.17206	5.23626	4.65788	2.31662e-05	0.000261105	2.37079	Up
ERO1LB	1.02263	4.72523	4.65533	2.33685e-05	0.000263255	2.36246	Up
LOC100630918	1.43114	4.4866	4.65431	2.34496e-05	0.000264038	2.35915	Up
EDN1	1.03016	4.10304	4.65244	2.3599e-05	0.00026559	2.35306	Up
SNRPG	0.880808	14.7066	4.65215	2.36227e-05	0.000265596	2.3521	Up
CKAP2L	1.26841	3.19637	4.64803	2.39559e-05	0.00026921	2.33869	Up
SLC25A19	1.48934	6.47749	4.6475	2.39991e-05	0.000269563	2.33697	Up
LOC102724017	1.96692	5.86197	4.64539	2.41718e-05	0.000271369	2.3301	Up
SLC15A3	1.6579	5.63908	4.6447	2.42291e-05	0.00027188	2.32783	Up
TMEM44	1.24637	3.58511	4.64402	2.42847e-05	0.000272369	2.32564	Up
TMEM70	1.08375	7.84553	4.64383	2.43007e-05	0.000272415	2.32501	Up
ZNF639	1.0425	7.49878	4.64282	2.43838e-05	0.000273213	2.32174	Up
IGDCC3	-0.711117	3.51571	-4.64167	2.44798e-05	0.00027402	2.31798	Down
GPATCH1	0.96983	8.46662	4.64103	2.45332e-05	0.000274382	2.31589	Up
C21orf91	1.36686	8.14714	4.63982	2.46339e-05	0.000275342	2.31197	Up
TRIP10	-1.25576	8.6035	-4.63866	2.47316e-05	0.000276298	2.30818	Down
TPRN	-1.21736	4.56962	-4.63823	2.47678e-05	0.000276568	2.30678	Down
ALMS1-IT1	1.56441	4.39899	4.63719	2.48554e-05	0.00027741	2.3034	Up
HOXD13	0.877608	3.08106	4.63419	2.51101e-05	0.00027998	2.29364	Up
AATK	-0.926386	4.29199	-4.63347	2.51712e-05	0.000280525	2.29132	Down
TTC13	1.14828	8.96973	4.633	2.52118e-05	0.000280722	2.28978	Up
TYW1	0.870139	8.19844	4.63284	2.52257e-05	0.000280722	2.28925	Up
PTDSS1	1.06596	11.0688	4.63163	2.53294e-05	0.000281739	2.28532	Up
MTMR9	0.578112	7.29899	4.63021	2.54521e-05	0.000282966	2.28069	Up
QSOX1	-1.61307	7.2911	-4.62946	2.55172e-05	0.000283367	2.27825	Down
TGM1	-3.86677	8.76292	-4.62872	2.55809e-05	0.000283709	2.27586	Down
MND1	2.04457	6.38809	4.62773	2.56671e-05	0.000284527	2.27264	Up
LIG1	1.15037	8.06142	4.62714	2.57186e-05	0.00028496	2.27072	Up
TXNRD3	1.35288	4.62628	4.62636	2.57873e-05	0.000285582	2.26817	Up
KLHL7	1.70435	7.83241	4.62608	2.5811e-05	0.000285707	2.26729	Up
PMS2P5	0.543668	7.08159	4.62297	2.60853e-05	0.000288464	2.25718	Up
C8orf76	1.11134	8.83923	4.62236	2.61394e-05	0.000288922	2.25519	Up
PCYT2	-0.566234	4.52982	-4.62192	2.61781e-05	0.000289048	2.25378	Down
SMIM13	0.935221	5.19824	4.62181	2.61886e-05	0.000289048	2.25339	Up
RGAG4	-0.830742	5.07109	-4.61873	2.64634e-05	0.000291799	2.2434	Down
BDKRB2	-1.53659	8.61448	-4.6157	2.6737e-05	0.000294532	2.23356	Down
LCP1	1.18009	3.47383	4.61416	2.68769e-05	0.00029593	2.22857	Up
PSMD2	1.06557	12.3814	4.61369	2.69203e-05	0.000296265	2.22702	Up
PRPF40A	0.945139	8.26552	4.61312	2.6972e-05	0.000296617	2.22518	Up
KPNA4	0.851328	7.85693	4.61305	2.69781e-05	0.000296617	2.22497	Up
SLC7A2	-0.890735	3.91262	-4.61115	2.71531e-05	0.000298397	2.21878	Down
RPN1	1.16271	10.8323	4.60626	2.7607e-05	0.00030324	2.20291	Up
FAM178A	1.09066	6.33877	4.60548	2.76804e-05	0.000303754	2.20038	Up
LOC102724356	2.03695	7.99263	4.60275	2.79372e-05	0.000306132	2.19154	Up
RBKS	-1.03164	4.22296	-4.60234	2.79768e-05	0.000306419	2.19019	Down
PLEKHN1	-1.21022	4.5538	-4.60152	2.80547e-05	0.000307125	2.18752	Down
TRMT2A	-1.02249	4.28937	-4.59993	2.82056e-05	0.000308629	2.18239	Down
ELFN1	-0.875949	4.87797	-4.5948	2.87001e-05	0.00031359	2.16576	Down
CHP1	-0.667267	6.70961	-4.5942	2.87591e-05	0.000314085	2.1638	Down
LOC101927752	-1.51768	7.0085	-4.59263	2.89118e-05	0.000315452	2.15873	Down
IKBKAP	0.864031	7.24064	4.5918	2.89941e-05	0.000316198	2.15601	Up
ZNF415	-2.35301	6.96219	-4.59005	2.91662e-05	0.000317924	2.15035	Down
KNSTRN	1.18473	8.67832	4.58953	2.92178e-05	0.000318335	2.14866	Up
MTERF1	0.854268	7.77024	4.58774	2.93952e-05	0.000320115	2.14287	Up
DESI2	0.722191	6.10142	4.58658	2.95106e-05	0.00032122	2.13912	Up
IKBKE	-0.677999	4.45492	-4.58537	2.96322e-05	0.000322389	2.13519	Down
LMLN	0.535566	3.76661	4.58488	2.96809e-05	0.000322766	2.13361	Up
TPD52L1	-1.28883	7.93506	-4.58359	2.98107e-05	0.000324024	2.12944	Down
SGOL1	0.875282	3.72987	4.58312	2.98585e-05	0.000324389	2.12791	Up
PGPEP1	-0.633933	3.15265	-4.58226	2.99459e-05	0.000325184	2.12511	Down
POGK	1.144	6.42331	4.58165	3.00075e-05	0.000325698	2.12315	Up
ASB3	0.639666	4.96963	4.58067	3.01073e-05	0.00032661	2.11997	Up
NEURL1B	1.46345	10.2153	4.58054	3.01201e-05	0.00032661	2.11957	Up
FANCE	1.08461	6.79353	4.5793	3.0247e-05	0.000327831	2.11554	Up
NRD1	1.05504	8.29644	4.57815	3.03646e-05	0.000328949	2.11183	Up
NOTUM	1.4461	5.31376	4.57755	3.04263e-05	0.000329462	2.10989	Up
NOC3L	1.1497	9.66794	4.57678	3.05066e-05	0.000330128	2.10737	Up
CDC42-IT1	-0.787423	3.52659	-4.57668	3.05166e-05	0.000330128	2.10705	Down
ARL6IP1	1.04276	13.3518	4.57639	3.05466e-05	0.000330296	2.10612	Up
RPL32	-0.693738	14.0059	-4.57565	3.0623e-05	0.000330966	2.10373	Down
TET2	-1.13538	7.63636	-4.57467	3.07243e-05	0.000331903	2.10057	Down
DCTPP1	0.781607	9.40022	4.5742	3.07739e-05	0.000332282	2.09902	Up
ZKSCAN2	0.858279	4.02004	4.5717	3.10352e-05	0.000334788	2.09094	Up
LRP8	1.89255	6.51593	4.57117	3.10903e-05	0.000335224	2.08924	Up
MMP3	2.50936	3.79725	4.57038	3.11742e-05	0.00033597	2.08666	Up
GFM1	0.780716	6.80061	4.57023	3.11901e-05	0.000335984	2.08618	Up
SPRYD7	-0.574507	3.88708	-4.56879	3.13422e-05	0.000337364	2.08152	Down
DHRS1	-1.34542	11.194	-4.56873	3.13478e-05	0.000337364	2.08135	Down
SNX33	-0.916177	7.64201	-4.5682	3.14039e-05	0.00033781	2.07964	Down
TUG1	0.818152	8.92311	4.5677	3.14578e-05	0.000338071	2.078	Up
TK1	1.55825	7.11059	4.56748	3.14812e-05	0.000338082	2.07729	Up
PAWR	0.664068	6.77837	4.56741	3.14883e-05	0.000338082	2.07707	Up
EPPK1	0.899926	6.12387	4.56604	3.16343e-05	0.000339331	2.07265	Up
ANKRD36	1.466	6.30712	4.5658	3.16607e-05	0.000339455	2.07185	Up
TMED5	0.648552	5.64581	4.56484	3.17629e-05	0.000340272	2.06877	Up
PTBP2	0.812185	6.90186	4.5637	3.18858e-05	0.000341229	2.06508	Up
SPDL1	1.75546	8.35901	4.56309	3.19513e-05	0.000341728	2.06311	Up
RRM1	1.58436	9.62384	4.56299	3.19623e-05	0.000341728	2.06279	Up
MYO5B	-0.853608	6.47301	-4.56241	3.20253e-05	0.000342242	2.0609	Down
DCAF13	0.556411	6.90161	4.56162	3.21109e-05	0.000342996	2.05835	Up
RP11-783K16.13	0.752186	2.65728	4.56102	3.21757e-05	0.000343383	2.05642	Up
TRRAP	0.618354	5.41272	4.56101	3.21772e-05	0.000343383	2.05638	Up
NNT	0.979749	5.82504	4.55778	3.25299e-05	0.000346687	2.04595	Up
HIRA	0.681557	3.85165	4.55776	3.25322e-05	0.000346687	2.04589	Up
METTL4	1.26659	8.17744	4.55658	3.26619e-05	0.000347907	2.04208	Up
ZNF76	-1.21172	4.08338	-4.55428	3.29167e-05	0.000350132	2.03465	Down
TMEM143	0.546401	4.42305	4.55156	3.32211e-05	0.000353206	2.02585	Up
AIG1	-0.57739	6.36565	-4.54725	3.37081e-05	0.000358051	2.01194	Down
TNFSF4	1.89082	3.65201	4.54667	3.37736e-05	0.00035858	2.01008	Up
SLC16A7	-1.27929	5.02095	-4.54602	3.38483e-05	0.000359207	2.00797	Down
ZNF280C	1.54466	5.51115	4.54316	3.41768e-05	0.000362525	1.99873	Up
EEF1B2	-0.726159	13.5894	-4.53897	3.46633e-05	0.000367174	1.98522	Down
CEACAM7	-2.3756	5.48737	-4.53757	3.48267e-05	0.000368564	1.98072	Down
MFI2-AS1	0.802669	4.40188	4.53694	3.49008e-05	0.000369177	1.97869	Up
BSPRY	-1.67558	8.21058	-4.53675	3.49238e-05	0.00036925	1.97806	Down
RGS1	1.51489	7.03314	4.53657	3.49451e-05	0.000369304	1.97748	Up
VCPKMT	0.510674	6.79367	4.5357	3.50471e-05	0.000370212	1.97469	Up
PENK	-0.881971	3.5383	-4.53546	3.50757e-05	0.000370342	1.97391	Down
TLCD2	-1.18068	6.8484	-4.53439	3.52028e-05	0.000371342	1.97046	Down
KLF4	-1.89452	9.00671	-4.53314	3.53511e-05	0.000372563	1.96644	Down
DMXL2	1.25966	4.71182	4.53017	3.57076e-05	0.000375973	1.95685	Up
OPTC	-0.575485	2.45086	-4.5281	3.59575e-05	0.000377779	1.95018	Down
C1orf52	0.956059	7.58331	4.52796	3.5974e-05	0.000377779	1.94974	Up
FAM46B	-2.76539	7.45797	-4.52675	3.6121e-05	0.000379105	1.94584	Down
KRT2	-3.53872	3.46425	-4.52402	3.6455e-05	0.000382085	1.93705	Down
LOC102659288	-3.1225	4.87195	-4.52332	3.6541e-05	0.00038281	1.93479	Down
ZNF254	-0.645108	4.59027	-4.52286	3.65982e-05	0.000383219	1.9333	Down
GBP1	1.69928	9.02348	4.52274	3.66135e-05	0.000383219	1.9329	Up
CTSL	1.48531	9.83378	4.5213	3.6791e-05	0.000384901	1.92828	Up
MAP4K1	2.01828	4.37686	4.52111	3.68146e-05	0.000384972	1.92766	Up
CD83	1.4118	8.76842	4.51994	3.69596e-05	0.000386312	1.92391	Up
RBBP7	0.838923	12.0355	4.51962	3.69998e-05	0.000386555	1.92287	Up
ZNF281	1.47145	7.89683	4.51928	3.70423e-05	0.000386822	1.92177	Up
RFC5	1.03364	8.148	4.51901	3.7076e-05	0.000386998	1.9209	Up
IQCJ-SCHIP1	1.75731	7.9134	4.51834	3.71595e-05	0.000387693	1.91875	Up
ENO2	2.7848	7.73001	4.51752	3.72627e-05	0.000388592	1.9161	Up
DDHD1	0.713683	4.04259	4.51341	3.77822e-05	0.000393651	1.90287	Up
CCNF	0.640477	5.30867	4.5124	3.79112e-05	0.000394815	1.89961	Up
ABHD3	1.0938	10.3668	4.51211	3.79476e-05	0.000395014	1.8987	Up
PANX1	0.612353	5.71888	4.50954	3.8278e-05	0.000398091	1.89041	Up
QSER1	0.682175	6.99125	4.50935	3.83017e-05	0.000398157	1.88982	Up
LINC00202-2	-0.503798	2.73199	-4.50816	3.84553e-05	0.000399572	1.886	Down
ORC3	0.839453	10.1613	4.50626	3.87029e-05	0.00040178	1.87986	Up
MCM5	1.89641	8.46805	4.50624	3.87051e-05	0.00040178	1.87981	Up
RFPL1S	1.00353	3.37748	4.50612	3.87205e-05	0.00040178	1.87943	Up
RGPD1	-1.07914	3.64749	-4.50554	3.87968e-05	0.000402389	1.87755	Down
KLHL5	1.03572	6.44228	4.5049	3.88796e-05	0.000403065	1.87551	Up
PKN3	1.50837	6.17806	4.50451	3.8931e-05	0.000403379	1.87425	Up
RP11-196G18.23	1.0598	3.26822	4.50428	3.89606e-05	0.000403379	1.87352	Up
HOTTIP	-0.506237	3.27729	-4.50427	3.89627e-05	0.000403379	1.87347	Down
NCK1-AS1	1.60739	5.42161	4.50398	3.89998e-05	0.00040358	1.87256	Up
ZDHHC23	2.10809	7.45004	4.50285	3.91489e-05	0.000404863	1.86891	Up
SLC25A40	0.698939	6.7791	4.50046	3.94647e-05	0.000407837	1.86124	Up
SH3BGRL2	-2.58723	7.75607	-4.49979	3.95545e-05	0.000408581	1.85907	Down
PTK2	1.17159	7.13586	4.49761	3.98452e-05	0.000411213	1.85207	Up
CYP2B7P	-3.19563	5.70663	-4.49585	4.00815e-05	0.00041311	1.84642	Down
BAZ1A	1.06827	10.2192	4.49577	4.00929e-05	0.00041311	1.84615	Up
PPP3R1	0.741297	3.58174	4.4957	4.01013e-05	0.00041311	1.84595	Up
RP13-258O15.1	-0.716077	11.3484	-4.49398	4.03338e-05	0.000415318	1.84043	Down
HOXB8	-1.65521	3.39991	-4.49339	4.04144e-05	0.000415961	1.83852	Down
CSRNP1	-1.18036	6.87522	-4.49306	4.04598e-05	0.000416241	1.83745	Down
KLHL35	0.715897	2.45362	4.49025	4.08428e-05	0.000419992	1.82845	Up
COL8A1	1.09797	4.21131	4.48883	4.10394e-05	0.000421824	1.82386	Up
TPCN1	-0.829737	5.16388	-4.4884	4.10978e-05	0.000422021	1.8225	Down
XRN2	1.44059	6.65409	4.48829	4.11138e-05	0.000422021	1.82213	Up
SLC25A15	0.564668	2.39784	4.48677	4.13242e-05	0.00042399	1.81725	Up
IPO11	0.77123	5.11489	4.483	4.18504e-05	0.000429004	1.80517	Up
KCNAB2	0.635997	3.61624	4.48099	4.21336e-05	0.000431571	1.79872	Up
NGEF	-0.902401	3.60513	-4.48096	4.21385e-05	0.000431571	1.79861	Down
HDGF	0.806102	10.8846	4.4799	4.22883e-05	0.000432776	1.79522	Up
SKP2	0.686595	6.10131	4.47891	4.24297e-05	0.00043397	1.79204	Up
WDR36	0.945029	7.83203	4.47802	4.2556e-05	0.000435068	1.7892	Up
RNF123	-0.741944	6.58969	-4.47641	4.2787e-05	0.000437233	1.78403	Down
LINC01355	0.995999	4.30682	4.47195	4.34318e-05	0.000443427	1.76974	Up
FLJ45482	1.45392	6.13565	4.46989	4.37344e-05	0.000446318	1.76311	Up
PRR29	-0.684797	2.87619	-4.46943	4.38013e-05	0.000446717	1.76165	Down
BAG2	1.2515	3.63823	4.46908	4.38526e-05	0.000446726	1.76053	Up
POC5	1.24173	6.91177	4.46857	4.39283e-05	0.000447299	1.75888	Up
SPAG16	-0.606803	4.75461	-4.46655	4.42269e-05	0.000450138	1.75242	Down
LBX2-AS1	0.893615	2.63026	4.46618	4.42813e-05	0.000450492	1.75124	Up
TMEM52B	0.986478	3.55555	4.46364	4.46605e-05	0.000453744	1.7431	Up
ADM	1.42863	12.4086	4.463	4.47558e-05	0.000454511	1.74106	Up
CYB561	-0.686379	5.25986	-4.46249	4.48327e-05	0.000455089	1.73942	Down
BANP	0.70935	9.1333	4.46091	4.50711e-05	0.000457104	1.73436	Up
RAB7B	-1.41825	5.45318	-4.46056	4.51246e-05	0.000457444	1.73323	Down
FOSL2	-0.838462	7.49444	-4.45975	4.52468e-05	0.00045848	1.73064	Down
VSIG10L	-3.5689	8.82975	-4.45808	4.55016e-05	0.000460858	1.72528	Down
BTBD11	-1.91889	7.0661	-4.4575	4.55891e-05	0.00046154	1.72345	Down
SUPT16H	1.25825	8.4276	4.45711	4.56485e-05	0.000461937	1.7222	Up
NDUFB7	-0.653963	5.8384	-4.45457	4.60398e-05	0.000465635	1.71406	Down
PDLIM2	-0.889793	6.01277	-4.45366	4.61801e-05	0.000466697	1.71115	Down
PRRG4	-1.2861	9.42991	-4.45072	4.66365e-05	0.000471101	1.70176	Down
OSBPL11	1.39599	6.62188	4.45047	4.66769e-05	0.000471301	1.70093	Up
MIIP	1.14617	5.78511	4.45018	4.67214e-05	0.000471542	1.70002	Up
DPH1	-0.652636	7.63001	-4.44977	4.67853e-05	0.000471979	1.69872	Down
SLC25A33	1.59931	7.72788	4.44841	4.69991e-05	0.000473718	1.69437	Up
USH1G	-0.559899	1.82185	-4.44507	4.75283e-05	0.00047863	1.68368	Down
FAM154B	-0.547428	3.80958	-4.44351	4.77777e-05	0.000480921	1.67868	Down
FAM3B	-3.05743	7.36369	-4.44267	4.79126e-05	0.000481468	1.67599	Down
MDM1	1.33182	6.86737	4.44265	4.79153e-05	0.000481468	1.67593	Up
ANP32B	0.616538	12.9807	4.44133	4.8127e-05	0.00048317	1.67173	Up
FAM83A	-1.89896	6.31331	-4.44088	4.81998e-05	0.000483616	1.67028	Down
TMEM97	1.39505	7.56736	4.44034	4.82875e-05	0.000484018	1.66855	Up
RIPK2	1.11425	5.21126	4.44027	4.82992e-05	0.000484018	1.66832	Up
AF131215.8	-1.04862	4.8564	-4.44015	4.83172e-05	0.000484018	1.66796	Down
PIM2	1.11327	4.70222	4.43871	4.85505e-05	0.000486142	1.66336	Up
RAB8B	1.05029	6.03722	4.43756	4.87387e-05	0.000487814	1.65967	Up
CCNE1	0.750975	5.21562	4.43719	4.87996e-05	0.000488209	1.65848	Up
ZNF79	0.577605	3.79176	4.43636	4.89353e-05	0.000489353	1.65583	Up
MRPL3	0.803937	13.2531	4.43559	4.90607e-05	0.000490393	1.65338	Up
LAYN	0.689241	3.82471	4.43465	4.92152e-05	0.000491526	1.65038	Up
LOC441178	-2.90782	3.87868	-4.43453	4.9235e-05	0.000491526	1.65	Down
GNB4	0.665225	6.07147	4.43451	4.92386e-05	0.000491526	1.64993	Up
NADK2	1.23359	8.53682	4.43429	4.92751e-05	0.000491677	1.64922	Up
CBX2	0.694087	4.13189	4.43399	4.93251e-05	0.00049196	1.64825	Up
STAP2	-1.6389	9.77681	-4.43364	4.93826e-05	0.000492319	1.64714	Down
MIAT	1.3644	4.74175	4.43051	4.99023e-05	0.000497219	1.63715	Up
TTLL7	1.58471	3.5373	4.42949	5.00723e-05	0.00049811	1.6339	Up
SOX12	0.718876	3.19619	4.42917	5.01253e-05	0.000498421	1.63289	Up
MUC5B	-2.58082	3.65879	-4.42805	5.03147e-05	0.00049987	1.62929	Down
ANPEP	-0.894073	3.60542	-4.42782	5.03523e-05	0.000500027	1.62858	Down
MAPK3	-0.984832	8.46311	-4.42733	5.04353e-05	0.000500634	1.62701	Down
MSANTD3-TMEFF1	1.45545	4.63179	4.42647	5.05807e-05	0.000501859	1.62426	Up
BAX	0.916038	3.42409	4.42548	5.0749e-05	0.00050331	1.62109	Up
GRB2	0.641968	8.55841	4.42532	5.07747e-05	0.000503348	1.62061	Up
WDR66	1.23522	3.7784	4.42484	5.08569e-05	0.000503944	1.61906	Up
PLAGL2	0.95166	5.37961	4.42428	5.09517e-05	0.000504228	1.61729	Up
FUT2	-0.858523	4.98975	-4.42343	5.10968e-05	0.000505227	1.61457	Down
RP11-533E19.7	0.515941	2.54424	4.42042	5.16146e-05	0.000510127	1.60495	Up
PUS7	1.05778	10.2443	4.42005	5.16784e-05	0.000510517	1.60377	Up
SEMA4F	0.767031	4.34554	4.41993	5.16988e-05	0.000510517	1.6034	Up
RNF144A	0.857884	3.44827	4.41969	5.174e-05	0.000510704	1.60264	Up
AKR1B1	1.47214	9.32301	4.41872	5.19077e-05	0.000511918	1.59955	Up
TBC1D30	1.09121	4.0011	4.41641	5.23096e-05	0.000515215	1.59219	Up
HEXA	0.751717	4.60507	4.41537	5.24929e-05	0.000516782	1.58885	Up
CXorf24	1.75227	5.12586	4.41524	5.25155e-05	0.000516782	1.58844	Up
VOPP1	1.18997	11.1856	4.41512	5.25364e-05	0.000516782	1.58806	Up
SPATA32	-0.538359	3.94799	-4.41179	5.31232e-05	0.000521656	1.57746	Down
FLG	-3.92656	6.26001	-4.41157	5.31632e-05	0.000521825	1.57674	Down
TMEM120A	-2.10516	5.72568	-4.41087	5.32867e-05	0.000522589	1.57453	Down
LY86	1.35569	4.72593	4.41071	5.33152e-05	0.000522644	1.57402	Up
ZNF148	1.12548	7.25144	4.41037	5.33773e-05	0.000523029	1.57291	Up
MRPS11	0.634816	6.73628	4.40976	5.34851e-05	0.000523861	1.57098	Up
KLK7	-2.80494	7.73831	-4.40913	5.35982e-05	0.000524744	1.56897	Down
WDR24	-1.06581	3.45335	-4.40596	5.41682e-05	0.000529871	1.55888	Down
KIAA0232	-1.21012	9.09602	-4.40551	5.42502e-05	0.000530447	1.55743	Down
LAT2	0.513829	5.19787	4.40484	5.43714e-05	0.000531404	1.5553	Up
VPS11	-0.83597	6.7415	-4.40422	5.44844e-05	0.000532281	1.55332	Down
PXDN	2.14237	6.64069	4.40294	5.47169e-05	0.000533869	1.54926	Up
MIS18A	1.25247	7.68524	4.40136	5.50068e-05	0.000536028	1.54422	Up
AIF1L	-1.62643	6.41358	-4.40063	5.5141e-05	0.00053709	1.54189	Down
LGR6	-1.60492	5.61662	-4.4002	5.52194e-05	0.000537626	1.54054	Down
TARDBP	1.03398	11.5233	4.39992	5.52718e-05	0.000537745	1.53963	Up
EID3	2.11611	7.0634	4.39988	5.52787e-05	0.000537745	1.53951	Up
SLC34A2	-2.46784	5.73336	-4.39965	5.53219e-05	0.000537936	1.53877	Down
NAIP	0.752923	3.024	4.39886	5.54677e-05	0.000539126	1.53626	Up
CENPU	1.47277	8.74322	4.39823	5.55832e-05	0.000540019	1.53427	Up
CPNE8	1.28998	5.91477	4.39769	5.56839e-05	0.000540767	1.53255	Up
GEN1	0.927447	6.57192	4.3972	5.57748e-05	0.000541251	1.53099	Up
DIAPH1	0.585612	6.11594	4.39717	5.5781e-05	0.000541251	1.53088	Up
TTI1	1.03256	9.32544	4.39595	5.60087e-05	0.000543	1.527	Up
DNTTIP2	0.674526	10.5969	4.39431	5.63146e-05	0.000545734	1.5218	Up
ZNF764	0.699344	5.13331	4.39213	5.67253e-05	0.000549481	1.51487	Up
MAP3K7	0.885475	6.9153	4.39195	5.67595e-05	0.00054958	1.5143	Up
USP37	1.00906	8.12044	4.3914	5.68643e-05	0.000550302	1.51254	Up
SLC24A3	-2.37846	9.60786	-4.38988	5.71525e-05	0.000552684	1.50771	Down
ATG3	1.02269	8.73787	4.3891	5.73016e-05	0.000553891	1.50523	Up
HNRNPH3	0.885376	11.4969	4.38804	5.75048e-05	0.000555621	1.50185	Up
FPR3	1.07459	2.80897	4.3875	5.76082e-05	0.00055637	1.50014	Up
ARHGEF9	-0.836867	4.86315	-4.38738	5.7631e-05	0.00055637	1.49976	Down
TDRKH	0.668632	2.35421	4.38688	5.7728e-05	0.000557071	1.49816	Up
AK021977	1.61942	3.43139	4.38551	5.79922e-05	0.00055915	1.4938	Up
LINC00312	0.993793	3.29002	4.38523	5.80468e-05	0.00055944	1.49291	Up
RP5-1039K5.17	-1.08533	5.05261	-4.38462	5.81649e-05	0.000560341	1.49097	Down
CDC23	1.16925	8.4016	4.38442	5.82035e-05	0.000560341	1.49033	Up
IFNLR1	-0.99085	4.91495	-4.38436	5.82138e-05	0.000560341	1.49017	Down
LYG1	1.0555	3.53896	4.38326	5.84287e-05	0.000562057	1.48665	Up
TMEM60	0.984279	10.0308	4.38319	5.84411e-05	0.000562057	1.48645	Up
TINCR	-0.98387	3.88941	-4.38271	5.85355e-05	0.000562727	1.48491	Down
SRPK2	0.563313	7.10074	4.38212	5.865e-05	0.000563592	1.48305	Up
PWWP2A	0.605243	5.4195	4.37917	5.92295e-05	0.000568921	1.47367	Up
KLHL42	1.28848	8.58011	4.37889	5.92856e-05	0.000569221	1.47277	Up
MIR4657	0.726411	7.40848	4.37823	5.94156e-05	0.000570231	1.47068	Up
CYP2J2	-1.85433	5.17558	-4.37711	5.96365e-05	0.00057211	1.46714	Down
CSPG5	1.23533	3.75179	4.37539	5.99801e-05	0.000574924	1.46166	Up
CLCN2	0.570378	2.52841	4.375	6.00583e-05	0.000575433	1.46042	Up
RPL14	-0.758475	12.2023	-4.37105	6.08529e-05	0.000582559	1.44788	Down
CARD8	0.93876	5.44946	4.3694	6.11872e-05	0.000585446	1.44266	Up
ORC2	0.769645	8.13266	4.36931	6.12057e-05	0.000585446	1.44237	Up
PRMT1	0.574607	5.34482	4.36902	6.12656e-05	0.000585774	1.44144	Up
C6orf132	-2.38152	6.58628	-4.36823	6.14263e-05	0.000587065	1.43894	Down
LOC102725451	-0.553121	3.46384	-4.3644	6.2215e-05	0.000594354	1.42678	Down
MYBL1	0.831299	5.96668	4.36181	6.27528e-05	0.000598992	1.41857	Up
C12orf43	0.974723	6.39241	4.36131	6.28565e-05	0.000599731	1.417	Up
SDE2	0.77267	7.18198	4.36104	6.29141e-05	0.000600031	1.41612	Up
MBOAT2	-1.42102	9.87039	-4.36036	6.30557e-05	0.000600717	1.41398	Down
C1orf131	0.956841	9.91173	4.35975	6.31844e-05	0.000601605	1.41204	Up
ETHE1	-1.71315	9.17513	-4.35915	6.3311e-05	0.000602472	1.41013	Down
ACOX3	-1.53122	8.28227	-4.35812	6.35267e-05	0.000603464	1.40688	Down
CHD6	0.554551	5.262	4.35807	6.35378e-05	0.000603464	1.40672	Up
CRYM	-2.26942	6.98731	-4.35671	6.38262e-05	0.000605952	1.4024	Down
TDO2	1.14058	2.6849	4.35604	6.39679e-05	0.000606794	1.40029	Up
POLR2B	0.627716	10.4693	4.35553	6.40769e-05	0.000607576	1.39866	Up
CALB2	-0.709733	3.32419	-4.35392	6.44196e-05	0.000610319	1.39358	Down
NMB	1.01433	8.1873	4.35287	6.46467e-05	0.000612217	1.39022	Up
ATP6V1C1	1.01359	7.33548	4.35218	6.4795e-05	0.00061286	1.38804	Up
TDP1	0.580216	5.0934	4.35118	6.5009e-05	0.00061463	1.3849	Up
CEP72	1.50597	4.16303	4.35083	6.50856e-05	0.000615101	1.38377	Up
LCP2	0.701037	3.95545	4.35029	6.52032e-05	0.000615958	1.38205	Up
TAP2	0.663505	4.51925	4.34975	6.53185e-05	0.000616792	1.38037	Up
MAPK1IP1L	0.574881	8.77342	4.34919	6.54406e-05	0.00061761	1.37859	Up
SPRR3	-4.44721	11.2241	-4.34905	6.54708e-05	0.00061761	1.37815	Down
RNASE1	0.840587	4.30871	4.34898	6.54861e-05	0.00061761	1.37793	Up
NCF2	1.52611	4.50055	4.34783	6.57364e-05	0.000619715	1.37429	Up
GSDMB	0.603305	3.90554	4.34631	6.60697e-05	0.000622344	1.36947	Up
CCL4	1.18916	6.94879	4.34493	6.63728e-05	0.000624942	1.36511	Up
SFMBT1	1.52068	5.79359	4.34317	6.67616e-05	0.000628086	1.35954	Up
SMYD4	0.781018	4.8886	4.34114	6.72145e-05	0.000631248	1.3531	Up
ZNF678	0.816303	5.0875	4.34088	6.72724e-05	0.000631334	1.35228	Up
TIMM23B	1.535	3.68975	4.33682	6.81842e-05	0.000639367	1.33944	Up
C5orf22	0.512757	5.27416	4.33665	6.82226e-05	0.000639465	1.33891	Up
PLXNA3	0.610847	2.96816	4.33518	6.85568e-05	0.000642334	1.33425	Up
CCDC50	1.4712	6.02054	4.33491	6.86192e-05	0.000642655	1.33338	Up
WASF1	1.57979	8.87989	4.33459	6.86911e-05	0.000643065	1.33239	Up
RALGAPB	0.856675	6.68125	4.33156	6.93851e-05	0.000649297	1.32281	Up
MAST4	-0.978518	7.53799	-4.33061	6.96036e-05	0.00065081	1.31981	Down
PIK3R3	1.18651	5.88475	4.328	7.0209e-05	0.000655934	1.31156	Up
INPP5E	0.866567	9.87338	4.32744	7.03402e-05	0.000656892	1.30978	Up
CXCL9	3.7091	6.5992	4.32276	7.14396e-05	0.000666614	1.295	Up
SLC25A36	1.41046	7.67448	4.32247	7.15082e-05	0.0006668	1.29409	Up
CNGA1	-1.38866	3.90668	-4.32138	7.17672e-05	0.00066858	1.29064	Down
CBX5	0.98164	6.40216	4.32043	7.19933e-05	0.000670141	1.28765	Up
BMI1	0.964407	12.06	4.3202	7.20487e-05	0.000670384	1.28691	Up
ALKBH4	-0.546767	5.50944	-4.3193	7.22643e-05	0.000672116	1.28407	Down
CTPS2	0.778785	7.25829	4.31876	7.23922e-05	0.000673033	1.28238	Up
MACROD1	-0.795596	4.64956	-4.31738	7.27243e-05	0.000675572	1.27802	Down
CDK16	-0.771715	5.03785	-4.31632	7.29792e-05	0.000677292	1.27469	Down
SUPT7L	0.806426	7.4918	4.31628	7.29895e-05	0.000677292	1.27455	Up
KCND3	-0.715034	4.13506	-4.31602	7.30519e-05	0.000677292	1.27374	Down
CLEC14A	1.28898	4.9258	4.31601	7.30551e-05	0.000677292	1.2737	Up
C5orf66-AS1	-2.52797	6.90765	-4.31561	7.31514e-05	0.000677887	1.27244	Down
ARID3A	-0.637871	3.01108	-4.31463	7.33903e-05	0.000679826	1.26934	Down
FADS1	1.79123	6.61695	4.31447	7.34295e-05	0.000679913	1.26883	Up
PPFIA3	-1.05163	3.94819	-4.31429	7.34729e-05	0.000680039	1.26826	Down
GPLD1	-0.606508	3.01109	-4.31367	7.36236e-05	0.000680884	1.26631	Down
SPRY1	-0.897194	5.76443	-4.31338	7.36944e-05	0.000681264	1.2654	Down
HSP90AA1	0.833295	13.8816	4.31041	7.44237e-05	0.000686896	1.25602	Up
SLC25A32	1.27433	8.34593	4.30946	7.46573e-05	0.000688774	1.25303	Up
PHLDA3	-1.17106	8.15142	-4.30748	7.51486e-05	0.00069239	1.24678	Down
TNFAIP3	1.59092	9.43046	4.30739	7.51703e-05	0.00069239	1.24651	Up
CD274	1.49071	4.4155	4.30339	7.61716e-05	0.000700895	1.2339	Up
TRAPPC5	-1.38413	8.57391	-4.30334	7.61855e-05	0.000700895	1.23373	Down
EPN3	-1.23067	7.91142	-4.30156	7.6634e-05	0.000704603	1.22814	Down
AGPAT3	-0.786706	6.54615	-4.30134	7.66906e-05	0.000704691	1.22744	Down
ECM1	-2.79314	8.1248	-4.29923	7.72277e-05	0.000709341	1.22079	Down
SLC5A6	1.0133	7.17112	4.29846	7.74243e-05	0.000710862	1.21837	Up
YTHDF1	0.773522	11.1542	4.29792	7.75644e-05	0.000711862	1.21665	Up
ZNF320	-1.41267	7.43197	-4.29613	7.80242e-05	0.000715795	1.21102	Down
MIR6125	0.590513	7.03733	4.29427	7.85038e-05	0.000719906	1.20518	Up
LYAR	1.24947	6.32966	4.29409	7.85523e-05	0.000720063	1.20459	Up
WNK3	0.881482	3.59854	4.29288	7.8866e-05	0.000722649	1.2008	Up
ZGRF1	0.570854	4.29617	4.29206	7.90812e-05	0.00072422	1.1982	Up
ALOX12B	-3.90236	5.30149	-4.29198	7.91008e-05	0.00072422	1.19797	Down
BC017398	2.87506	5.81055	4.2916	7.91997e-05	0.000724395	1.19678	Up
STK17A	0.900473	5.92421	4.29071	7.94329e-05	0.000725659	1.19398	Up
ZNF836	0.943625	2.61624	4.29066	7.94482e-05	0.000725659	1.19379	Up
PYGB	-0.510072	4.92955	-4.29048	7.94935e-05	0.000725782	1.19325	Down
SNX30	1.20446	6.92838	4.28917	7.98405e-05	0.000728369	1.1891	Up
LBR	1.14239	11.9368	4.28797	8.0157e-05	0.000730965	1.18534	Up
KIF20B	1.14553	8.11473	4.28622	8.06228e-05	0.000734628	1.17982	Up
GSTZ1	-0.953196	8.35909	-4.28559	8.07893e-05	0.000735559	1.17785	Down
ZNF124	0.847931	3.91615	4.28511	8.0919e-05	0.000736162	1.17633	Up
EPS8L1	-1.85788	7.3817	-4.28397	8.12239e-05	0.000738511	1.17275	Down
TOE1	0.891775	6.61983	4.28274	8.15547e-05	0.000741053	1.16888	Up
SPINK2	-1.7785	3.36615	-4.28006	8.22793e-05	0.000746834	1.16045	Down
PIAS2	0.57882	4.73839	4.27975	8.23642e-05	0.000747222	1.15947	Up
PAXIP1	0.993061	10.2417	4.2777	8.29213e-05	0.000751382	1.15305	Up
NUDT22	-0.62295	5.32938	-4.27631	8.33022e-05	0.000754535	1.14869	Down
PRDX2	-0.574049	9.20908	-4.27424	8.38736e-05	0.000759409	1.14218	Down
TEX10	0.781164	7.70612	4.27224	8.44298e-05	0.000764143	1.13589	Up
GCNT3	-3.10322	6.95955	-4.2711	8.47483e-05	0.00076642	1.13231	Down
PSMD14	0.8271	12.1952	4.27086	8.4816e-05	0.000766728	1.13155	Up
SPEN	1.00489	6.5163	4.26995	8.50708e-05	0.000768729	1.12869	Up
DOLPP1	0.54301	8.78574	4.26787	8.56553e-05	0.000773543	1.12217	Up
MIR636	0.702944	11.7222	4.26775	8.56896e-05	0.000773543	1.12179	Up
YRDC	0.728154	6.93924	4.2677	8.5705e-05	0.000773543	1.12162	Up
FAM105A	0.969364	4.0861	4.26482	8.65231e-05	0.000780003	1.11258	Up
B3GNT5	0.662704	5.15374	4.26443	8.66336e-05	0.000780384	1.11136	Up
GSTA4	-1.94581	9.49542	-4.26337	8.69365e-05	0.000782497	1.10804	Down
MGA	0.779476	6.32871	4.26291	8.70683e-05	0.000783375	1.1066	Up
CH25H	-1.97272	7.12433	-4.26243	8.72071e-05	0.000784007	1.10508	Down
VEGFC	1.93569	4.61221	4.26212	8.72968e-05	0.000784505	1.1041	Up
AGMAT	0.510373	2.73586	4.26194	8.73478e-05	0.000784656	1.10355	Up
RPL18A	-0.800119	6.62372	-4.25895	8.82126e-05	0.000791802	1.09417	Down
PSCA	-2.52767	6.56091	-4.2569	8.88099e-05	0.00079657	1.08775	Down
PRSS22	-1.3377	7.93807	-4.25689	8.88134e-05	0.00079657	1.08771	Down
APOLD1	1.04535	9.66634	4.25662	8.88928e-05	0.00079697	1.08686	Up
TET3	0.524897	5.77467	4.2561	8.90447e-05	0.000798019	1.08524	Up
SLC27A6	-2.44016	3.59446	-4.25578	8.91386e-05	0.000798548	1.08423	Down
UBE2F	-0.795572	8.58608	-4.25565	8.9178e-05	0.000798588	1.08381	Down
LOC100506325	-0.683355	4.6416	-4.25459	8.94877e-05	0.000800735	1.08051	Down
C1orf168	-0.944892	3.04137	-4.25329	8.98741e-05	0.00080325	1.07641	Down
TFAM	0.879968	6.75246	4.25066	9.06536e-05	0.000809269	1.06819	Up
LRP6	0.785365	6.38916	4.24991	9.08801e-05	0.000810974	1.06582	Up
SLC25A28	0.882525	6.78414	4.24847	9.13098e-05	0.000814173	1.06133	Up
RELT	0.914885	4.97188	4.2458	9.21168e-05	0.000820794	1.05296	Up
DSG2	1.27661	7.10313	4.24415	9.26182e-05	0.000824554	1.04779	Up
SMC6	1.33159	9.30355	4.2436	9.27857e-05	0.000825724	1.04607	Up
NONO	0.641837	10.6902	4.24226	9.31954e-05	0.000829048	1.04188	Up
ENO1-AS1	1.04671	2.83206	4.24099	9.35875e-05	0.000832008	1.03789	Up
IARS	0.683232	12.0963	4.24094	9.36009e-05	0.000832008	1.03775	Up
ALKBH3	-0.890607	8.68668	-4.24075	9.36617e-05	0.000832069	1.03713	Down
RAB5B	-0.754576	8.19632	-4.24068	9.36805e-05	0.000832069	1.03694	Down
BPIFB1	-4.86416	4.55807	-4.23947	9.40557e-05	0.000835077	1.03314	Down
CUL1	1.04487	6.39542	4.23753	9.46577e-05	0.00083977	1.02707	Up
SLC9A6	1.25723	9.35574	4.23728	9.47356e-05	0.000840136	1.02629	Up
PDGFD	-1.38302	4.48926	-4.23354	9.59094e-05	0.000849576	1.01457	Down
ARMC1	1.13751	9.73138	4.23353	9.59115e-05	0.000849576	1.01455	Up
TRMT6	0.904675	8.7729	4.23083	9.67661e-05	0.000856483	1.00611	Up
VEGFB	-0.591808	2.4674	-4.23011	9.69942e-05	0.000857301	1.00387	Down
CXCL10	2.96678	7.91617	4.23007	9.70084e-05	0.000857301	1.00373	Up
C17orf75	2.10149	7.43007	4.22969	9.7129e-05	0.000857759	1.00255	Up
CFTR	-1.00709	3.40156	-4.22949	9.71935e-05	0.000857942	1.00192	Down
FLJ20021	-0.905851	4.93462	-4.22929	9.72586e-05	0.000858186	1.00128	Down
RNF34	0.506373	6.8544	4.22833	9.75651e-05	0.000860559	0.99829	Up
PEBP1	-1.24298	10.8778	-4.22705	9.79765e-05	0.000863521	0.994288	Down
TRMT5	1.07726	10.4008	4.22684	9.8044e-05	0.000863784	0.993632	Up
CHI3L1	1.67204	5.65324	4.22531	9.85371e-05	0.00086746	0.98886	Up
PDZRN3	-1.03769	5.23475	-4.22505	9.8621e-05	0.000867865	0.98805	Down
PLIN3	-1.96933	9.06068	-4.22362	9.90873e-05	0.000871298	0.983564	Down
NOD2	-2.07402	8.26991	-4.22038	0.000100146	0.000879253	0.973459	Down
RP3-486D24.1	-0.6365	12.483	-4.2198	0.000100338	0.000880602	0.971636	Down
USP48	0.639571	8.15256	4.21808	0.000100907	0.000885254	0.96626	Up
BEX4	-2.4131	8.52608	-4.21768	0.000101037	0.000886062	0.965028	Down
QSOX2	0.762346	4.81581	4.21722	0.00010119	0.000887056	0.963597	Up
WDR52	1.87617	6.19167	4.21524	0.000101849	0.000891472	0.957418	Up
HIAT1	1.04403	10.9668	4.21203	0.000102929	0.000899204	0.947388	Up
CTA-250D10.23	0.748291	3.41613	4.21167	0.000103051	0.000899929	0.946259	Up
AC083843.1	1.12427	4.39791	4.21076	0.000103359	0.000902271	0.943424	Up
THBS1	1.07611	3.68731	4.21043	0.000103472	0.000902909	0.942389	Up
LCOR	0.904698	10.1345	4.20928	0.000103861	0.000905967	0.938812	Up
ZBTB7C	-1.34984	4.97359	-4.209	0.000103957	0.000906341	0.937937	Down
SMC5	0.801307	7.64267	4.20892	0.000103984	0.000906341	0.937694	Up
NOL3	-1.15037	6.74772	-4.20865	0.000104077	0.000906809	0.936842	Down
STRA6	-0.994712	3.94888	-4.20824	0.000104216	0.000907678	0.935569	Down
CA3	-0.570474	4.25385	-4.20768	0.000104407	0.000908605	0.93383	Down
PARL	0.710527	5.71263	4.20764	0.000104423	0.000908605	0.93369	Up
SMCHD1	1.13701	7.2083	4.20758	0.000104442	0.000908605	0.933512	Up
RP11-1094M14.11	1.63375	5.52374	4.20705	0.000104625	0.000909594	0.931844	Up
PLEKHH3	-0.906912	3.90249	-4.20702	0.000104635	0.000909594	0.931755	Down
UBL3	-1.23304	9.45168	-4.20664	0.000104766	0.000910382	0.930572	Down
PRR3	1.28224	2.32469	4.20629	0.000104886	0.000911084	0.929477	Up
MASP1	-0.542873	2.90239	-4.20497	0.000105341	0.000914688	0.925363	Down
PMS2P8	0.954942	4.31812	4.2041	0.000105643	0.000916611	0.922644	Up
BCL2L11	0.554467	6.20499	4.20222	0.000106293	0.000921557	0.916807	Up
FCGR1A	0.561562	2.30405	4.20177	0.00010645	0.000922216	0.915407	Up
PCDH1	-0.799385	4.27885	-4.20032	0.000106959	0.000926276	0.910871	Down
CDKN2C	1.39308	7.81244	4.19822	0.000107697	0.000932317	0.904331	Up
LOC100130700	0.77705	3.8921	4.19712	0.000108087	0.000935333	0.9009	Up
COMT	-0.712485	6.53112	-4.19676	0.000108214	0.000936082	0.89978	Down
PRR15L	-2.00394	5.16963	-4.19595	0.000108502	0.00093815	0.897256	Down
TOMM34	0.634891	7.7855	4.19585	0.000108535	0.00093815	0.896963	Up
SPICE1	0.68274	5.83699	4.19544	0.000108683	0.00093907	0.895672	Up
NAP1L2	-1.89136	4.74715	-4.1949	0.000108875	0.000940023	0.89399	Down
AIM1	-1.26519	12.3456	-4.19326	0.000109462	0.000944024	0.888877	Down
CCL18	1.22374	3.64781	4.19229	0.000109809	0.00094666	0.885868	Up
PLXNA4	-0.586539	2.90939	-4.19118	0.000110209	0.00094975	0.882412	Down
ADAM12	1.41554	3.70903	4.18926	0.000110906	0.000955035	0.876422	Up
RPL19	-0.724231	13.4514	-4.18895	0.000111019	0.000955647	0.875456	Down
ACYP1	1.12047	10.4965	4.18648	0.000111917	0.000963019	0.867793	Up
SLC41A3	0.98499	6.24784	4.18592	0.000112126	0.000964449	0.866025	Up
LOC100996517	0.831263	6.06299	4.18499	0.000112464	0.000966998	0.86316	Up
TJAP1	0.667701	4.83306	4.18473	0.000112562	0.000967475	0.862334	Up
TGIF1	0.697779	4.9926	4.18406	0.000112809	0.000969186	0.86025	Up
NUP37	0.977228	6.48145	4.18396	0.000112846	0.000969186	0.85994	Up
LPP	0.523151	5.94517	4.18304	0.000113188	0.000971756	0.857067	Up
CD86	0.973191	3.15592	4.18163	0.00011371	0.000975145	0.852688	Up
CLN8	-0.632833	5.39555	-4.17858	0.000114848	0.000984168	0.843223	Down
GK3P	1.12659	3.91359	4.17784	0.000115126	0.000986183	0.840924	Up
NIF3L1	1.02737	10.3374	4.17715	0.000115386	0.000988037	0.838783	Up
LOC100131262	0.764638	7.07624	4.17554	0.000115998	0.000992443	0.833755	Up
VCY	0.607414	3.22801	4.17535	0.000116068	0.000992443	0.833187	Up
STARD7	0.891596	12.7701	4.17534	0.000116074	0.000992443	0.833133	Up
COX20	0.883177	9.07158	4.17307	0.000116938	0.00099871	0.826086	Up
PHTF1	1.18521	3.22729	4.17154	0.000117524	0.00100334	0.821334	Up
FOXC2	0.590241	2.52198	4.17066	0.000117863	0.00100585	0.818604	Up
LYSMD2	1.01666	9.23886	4.16989	0.00011816	0.00100801	0.816213	Up
STK4	0.77583	5.13326	4.16674	0.000119382	0.00101806	0.80643	Up
HOTS	-1.14727	4.52877	-4.16299	0.000120855	0.00102947	0.794783	Down
PARG	0.790819	8.55888	4.16155	0.000121422	0.00103392	0.790337	Up
LAMC1	1.33389	9.33888	4.16109	0.000121603	0.00103507	0.788916	Up
PCP4L1	-2.50033	8.1134	-4.15796	0.000122855	0.00104492	0.779192	Down
LSM8	1.12304	6.64999	4.15767	0.000122971	0.00104492	0.778288	Up
HP	-2.68872	5.04204	-4.15763	0.000122988	0.00104492	0.778162	Down
NOL8	1.00477	9.69786	4.1575	0.00012304	0.00104498	0.777755	Up
PALB2	1.09023	9.17556	4.15618	0.000123572	0.00104871	0.77366	Up
LMNTD2	-0.696397	4.97188	-4.1548	0.000124126	0.00105239	0.769411	Down
SP4	0.610983	5.22088	4.15325	0.000124756	0.0010568	0.764602	Up
CBLC	-0.831975	3.39179	-4.15275	0.000124961	0.00105789	0.763042	Down
ANKRD49	0.933516	9.70619	4.15179	0.000125351	0.00106066	0.760081	Up
AP1S2	1.46555	7.04174	4.15163	0.000125419	0.00106084	0.75957	Up
TIGD1	1.54579	7.66351	4.15082	0.000125752	0.00106327	0.757049	Up
CDKN3	2.46919	7.62794	4.14819	0.000126834	0.00107163	0.748911	Up
SNHG1	1.07105	12.1395	4.14762	0.000127069	0.00107321	0.747153	Up
KIAA0895L	0.833637	6.39967	4.14728	0.000127211	0.00107402	0.746092	Up
AP006222.2	-1.35827	5.58312	-4.14641	0.000127574	0.00107668	0.743387	Down
CXCL11	2.94565	5.01229	4.14559	0.000127914	0.00107876	0.740857	Up
HK1	-0.77571	11.4659	-4.14516	0.000128091	0.00107986	0.739543	Down
PSMA1	1.02561	12.4342	4.14413	0.000128526	0.00108262	0.736326	Up
C10orf76	-0.581652	5.84083	-4.14407	0.00012855	0.00108262	0.736151	Down
EXTL2	1.35272	7.87132	4.14404	0.000128561	0.00108262	0.736068	Up
NUPL1	0.905239	6.15007	4.14361	0.000128743	0.00108336	0.73472	Up
PDE7A	0.504624	4.13644	4.14185	0.000129482	0.00108877	0.729289	Up
IDNK	-0.735982	6.78693	-4.14015	0.0001302	0.00109407	0.724034	Down
C7orf31	1.33468	3.47679	4.13786	0.000131176	0.0011014	0.716941	Up
DDX11L2	0.848351	5.73148	4.13591	0.000132014	0.00110762	0.710893	Up
MED11	-0.739986	8.68957	-4.1345	0.000132619	0.00111229	0.706557	Down
USP24	0.998383	7.23574	4.1333	0.000133141	0.00111626	0.702823	Up
GSPT1	0.590972	7.48922	4.13199	0.000133708	0.00112019	0.698786	Up
ENDOG	-1.81186	7.18964	-4.13162	0.000133869	0.00112097	0.697642	Down
PADI1	-1.69859	4.66815	-4.1313	0.000134009	0.00112148	0.696653	Down
FAM46C	1.9062	6.38704	4.13108	0.000134107	0.00112189	0.695961	Up
AMZ2P1	1.16253	5.69731	4.12858	0.0001352	0.00113021	0.688251	Up
RBM17	0.557473	7.15687	4.12587	0.000136398	0.00113856	0.679874	Up
TMEM68	1.25035	7.96679	4.12452	0.000137001	0.00114317	0.675688	Up
HOXB5	-1.40834	5.52794	-4.12435	0.000137075	0.00114338	0.675175	Down
ICOS	1.841	4.50886	4.1234	0.000137498	0.00114648	0.672251	Up
COL5A2	2.22154	9.2392	4.12299	0.000137682	0.0011476	0.670981	Up
CCDC15	0.96123	4.76205	4.12215	0.00013806	0.00115033	0.668379	Up
CERS3	-2.19472	7.69792	-4.12122	0.000138477	0.00115339	0.665516	Down
PRPF3	0.962356	9.74715	4.12098	0.000138586	0.00115387	0.66477	Up
[truncated: 2,404 more rows]
