# Supplementary material for: Single-cell combined transcriptome probes prognostic mechanisms of sialylation-related genes in cervical cancer
Source: Front Oncol. 2025 Apr 25;15:1534247. doi: 10.3389/fonc.2025.1534247 (PMC12061707; doi:10.3389/fonc.2025.1534247)
Supplement: Supplementary file 6 [file DataSheet6.xlsx]

## Sheet: Sheet 1
Celltype
